# Supplementary material for: Intrasexual aggression reduces mating success in field crickets
Source: Ecol Evol. 2023 Oct 1;13(10):e10557. doi: 10.1002/ece3.10557 (PMC10542478; doi:10.1002/ece3.10557)
Supplement: Supplementary file 1 — Data S1 [file ECE3-13-e10557-s001.zip]

Archive with 50 entries (31 files):
- Data and R Code/.Rproj.user/
- Data and R Code/.Rproj.user/7C247A94/
- Data and R Code/.Rproj.user/7C247A94/bibliography-index/
- Data and R Code/.Rproj.user/7C247A94/ctx/
- Data and R Code/.Rproj.user/7C247A94/explorer-cache/
- Data and R Code/.Rproj.user/7C247A94/pcs/
- Data and R Code/.Rproj.user/7C247A94/pcs/debug-breakpoints.pper
- Data and R Code/.Rproj.user/7C247A94/pcs/files-pane.pper
- Data and R Code/.Rproj.user/7C247A94/pcs/source-pane.pper
- Data and R Code/.Rproj.user/7C247A94/pcs/windowlayoutstate.pper
- Data and R Code/.Rproj.user/7C247A94/pcs/workbench-pane.pper
- Data and R Code/.Rproj.user/7C247A94/persistent-state
- Data and R Code/.Rproj.user/7C247A94/presentation/
- Data and R Code/.Rproj.user/7C247A94/profiles-cache/
- Data and R Code/.Rproj.user/7C247A94/rmd-outputs
- Data and R Code/.Rproj.user/7C247A94/saved_source_markers
- Data and R Code/.Rproj.user/7C247A94/sources/
- Data and R Code/.Rproj.user/7C247A94/sources/per/
- Data and R Code/.Rproj.user/7C247A94/sources/per/t/
- Data and R Code/.Rproj.user/7C247A94/sources/per/t/7E8212AD
- Data and R Code/.Rproj.user/7C247A94/sources/per/t/7E8212AD-contents
- Data and R Code/.Rproj.user/7C247A94/sources/per/u/
- Data and R Code/.Rproj.user/7C247A94/sources/prop/
- Data and R Code/.Rproj.user/7C247A94/sources/prop/E2F0CAC8
- Data and R Code/.Rproj.user/7C247A94/sources/prop/INDEX
- Data and R Code/.Rproj.user/7C247A94/tutorial/
- Data and R Code/.Rproj.user/7C247A94/viewer_history/
- Data and R Code/.Rproj.user/7C247A94/viewer-cache/
- Data and R Code/.Rproj.user/7C247A94/viewer-cache/1A935ADF.Rdata
- Data and R Code/.Rproj.user/shared/
- Data and R Code/.Rproj.user/shared/notebooks/
- Data and R Code/.Rproj.user/shared/notebooks/patch-chunk-names
- Data and R Code/R Data/
- Data and R Code/R Data/AggMat.csv
- Data and R Code/R Data/Aggression.csv
- Data and R Code/R Data/AggressiveOnly.csv
- Data and R Code/R Data/Chi-Sq.csv
- Data and R Code/R Data/csEC.csv
- Data and R Code/R Data/csECna.csv
- Data and R Code/R Data/csER.csv
- Data and R Code/R Data/csIC.csv
- Data and R Code/R Data/csICna.csv
- Data and R Code/R Data/csIR.csv
- Data and R Code/R Data/Figs.csv
- Data and R Code/R Data/Individuals.csv
- Data and R Code/R Data/MatedOnly.csv
- Data and R Code/R Data/Pairings.csv
- Data and R Code/Tinsley & Bailey - Analysis.Rproj
- Data and R Code/Tinsley & Bailey - R Script.docx
- Data and R Code/Tinsley & Bailey - R Script.R
