# Supplementary material for: Intrasexual aggression reduces mating success in field crickets
Source: Ecol Evol. 2023 Oct 1;13(10):e10557. doi: 10.1002/ece3.10557 (PMC10542478; doi:10.1002/ece3.10557)
Supplement: Supplementary file 1 — Data S1 [file ECE3-13-e10557-s001.zip › Data and R Code/R Data/AggMat.csv]

ID	Week	Block	Rep	Hatch	Box	Isolation	DaysIso	Maturation	Trials I	#I	TDur	AvDur	T1	1#I	1IDur	1#E	1EDur	T2	2#I	2IDur	2#E	2EDur	T3	3#I	3IDur	3#E	3EDur	#E	TDurE	AvDurE	I1	I2	I3	E1	E2	E3	I	E	IC	EC	F1 HATCH	F1 BOX	F2 HATCH	F2 BOX	F3 HATCH	F3 BOX	F#	Mated	Agg
01-A	1	01	A	15/11/2019	1	04/02/2020	14	18/02/2020	1	1	10	10.0	002	1	10	0	0	011	0	0	1	1	013	0	0	0	0	1	1	0	1	0	0	0	1	0	100	010	1	1	15/11/2019	1	15/11/2019	1	-	-	2	1	0
01-B	1	01	B	15/11/2019	2	04/02/2020	10	14/02/2020	1	1	12	12.0	002	0	0	1	10	010	1	12	0	0	017	0	0	0	0	1	10	3	0	1	0	1	0	0	010	100	1	1	15/11/2019	1	-	-	-	-	1	1	0
01-C	1	01	C	15/11/2019	1	04/02/2020	10	14/02/2020	1	1	1	1.0	004	0	0	0	0	011	1	1	0	0	017	0	0	0	0	0	0	0	0	1	0	0	0	0	010	000	1	0	15/11/2019	2	-	-	-	-	1	1	0
01-D	1	01	D	15/11/2019	1	11/02/2020	7	18/02/2020	0	0	0	0.0	004	0	0	0	0	010	0	0	1	12	013	0	0	0	0	1	12	4	0	0	0	0	1	0	000	010	0	1	15/11/2019	1	-	-	-	-	1	1	0
02-A	1	02	A	15/11/2019	2	04/02/2020	10	14/02/2020	2	2	19	9.5	003	0	0	0	0	007	1	16	0	0	016	1	3	0	0	0	0	0	0	1	1	0	0	0	011	000	2	0	15/11/2019	1	15/11/2019	2	-	-	2	1	0
02-B	1	02	B	15/11/2019	2	04/02/2020	14	18/02/2020	0	0	0	0.0	003	0	0	0	0	008	0	0	0	0	018	0	0	1	10	1	10	3	0	0	0	0	0	1	000	001	0	1	15/11/2019	2	-	-	-	-	1	1	0
02-C	1	02	C	15/11/2019	2	04/02/2020	10	14/02/2020	1	1	10	10.0	006	0	0	0	0	007	0	0	1	16	018	1	10	0	0	1	16	5	0	0	1	0	1	0	001	010	1	1	15/11/2019	1	15/11/2019	2	-	-	2	1	0
02-D	1	02	D	15/11/2019	1	11/02/2020	7	18/02/2020	0	0	0	0.0	006	0	0	0	0	008	0	0	0	0	016	0	0	1	3	1	3	1	0	0	0	0	0	1	000	001	0	1	15/11/2019	2	-	-	-	-	1	1	0
03-A	1	03	A	15/11/2019	1	04/02/2020	10	14/02/2020	2	2	11	5.5	005	1	6	1	33	012	0	0	1	14	015	1	5	1	2	3	49	16	1	0	1	1	1	1	101	111	2	3	15/11/2019	1	15/11/2019	2	-	-	2	1	0
03-B	1	03	B	15/11/2019	2	04/02/2020	14	18/02/2020	2	2	42	21.0	005	1	33	1	6	009	1	9	2	33	014	0	0	0	0	3	39	13	1	1	0	1	1	0	110	110	2	2	15/11/2019	2	15/11/2019	1	-	-	2	1	0
03-C	1	03	C	13/12/2019	6	11/02/2020	7	18/02/2020	2	2	36	18.0	001	1	22	1	12	012	1	14	0	0	014	0	0	0	0	1	12	4	1	1	0	1	0	0	110	100	2	1	15/11/2019	2	15/11/2019	1	15/11/2019	1	0	0	0
03-D	1	03	D	15/11/2019	2	04/02/2020	14	18/02/2020	3	4	47	11.8	001	1	12	1	22	009	2	33	1	9	015	1	2	1	5	3	36	12	1	1	1	1	1	1	111	111	3	3	15/11/2019	2	15/11/2019	2	15/11/2019	1	0	0	1
04-A	2	04	A	15/11/2019	1	11/02/2020	14	25/02/2020	1	1	3	3.0	023	0	0	0	0	035	1	3	0	0	043	0	0	0	0	0	0	0	0	1	0	0	0	0	010	000	1	0	13/12/2019	6	13/12/2019	5	-	-	2	1	0
04-B	2	04	B	15/11/2019	1	11/02/2020	10	21/02/2020	1	2	40	20.0	023	0	0	0	0	042	2	40	0	0	051	0	0	0	0	0	0	0	0	1	0	0	0	0	010	000	1	0	15/11/2019	1	-	-	-	-	1	1	0
04-C	2	04	C	13/12/2019	5	18/02/2020	7	25/02/2020	0	0	0	0.0	021	0	0	0	0	035	0	0	1	3	051	0	0	0	0	1	3	1	0	0	0	0	1	0	000	010	0	1	15/11/2019	2	-	-	-	-	1	1	0
04-D	2	04	D	13/12/2020	6	18/02/2020	7	25/02/2020	0	0	0	0.0	021	0	0	0	0	042	0	0	2	40	043	0	0	0	0	2	40	13	0	0	0	0	1	0	000	010	0	1	13/12/2019	5	-	-	-	-	1	1	0
05-A	2	05	A	15/11/2019	2	11/02/2020	10	21/02/2020	0	0	0	0.0	020	0	0	0	0	039	0	0	0	0	045	0	0	1	14	1	14	5	0	0	0	0	0	1	000	001	0	1	06/12/2019	4	-	-	-	-	1	1	0
05-B	2	05	B	15/11/2019	1	11/02/2020	10	21/02/2020	0	0	0	0.0	020	0	0	0	0	034	0	0	0	0	053	0	0	1	2	1	2	1	0	0	0	0	0	1	000	001	0	1	15/11/2019	1	15/11/2019	1	-	-	2	1	0
05-C	2	05	C	13/12/2019	6	18/02/2020	7	25/02/2020	1	1	2	2.0	027	0	0	0	0	039	0	0	0	0	053	1	2	0	0	0	0	0	0	0	1	0	0	0	001	000	1	0	15/11/2019	1	-	-	-	-	1	1	0
05-D	2	05	D	13/12/2019	6	11/02/2020	14	25/02/2020	1	1	14	14.0	027	0	0	0	0	034	0	0	0	0	045	1	14	0	0	0	0	0	0	0	1	0	0	0	001	000	1	0	15/11/2019	1	-	-	-	-	1	1	0
06-A	2	06	A	15/11/2019	2	18/02/2020	7	25/02/2020	1	1	5	5.0	022	1	5	0	0	037	0	0	0	0	044	0	0	0	0	0	0	0	1	0	0	0	0	0	100	000	1	0	15/11/2019	1	06/12/2019	3	-	-	2	1	1
06-B	2	06	B	15/11/2019	1	11/02/2020	14	25/02/2020	1	1	5	5.0	022	0	0	1	5	041	0	0	0	0	050	1	5	0	0	1	5	2	0	0	1	1	0	0	001	100	1	1	15/11/2019	1	-	-	-	-	1	1	0
06-C	2	06	C	15/11/2019	1	11/02/2020	10	21/02/2020	0	0	0	0.0	029	0	0	0	0	037	0	0	0	0	050	0	0	1	5	1	5	2	0	0	0	0	0	1	000	001	0	1	15/11/2019	1	-	-	-	-	1	1	0
06-D	2	06	D	15/11/2019	1	18/02/2020	7	25/02/2020	0	0	0	0.0	029	0	0	0	0	041	0	0	0	0	044	0	0	0	0	0	0	0	0	0	0	0	0	0	000	000	0	0	13/12/2019	6	-	-	-	-	1	1	0
07-A	2	07	A	13/12/2020	6	18/02/2020	7	25/02/2020	0	0	0	0.0	030	0	0	1	19	038	0	0	1	4	046	0	0	1	25	3	48	16	0	0	0	1	1	1	000	111	0	3	15/11/2019	2	-	-	-	-	1	1	0
07-B	2	07	B	15/11/2020	2	11/02/2020	14	25/02/2020	2	2	62	31.0	030	1	19	0	0	033	1	43	0	0	048	0	0	0	0	0	0	0	1	1	0	0	0	0	110	000	2	0	15/11/2019	1	15/11/2019	1	-	-	2	1	0
07-C	2	07	C	13/12/2019	5	11/02/2020	10	21/02/2020	2	3	50	16.7	024	2	46	0	0	038	1	4	0	0	048	0	0	0	0	0	0	0	1	1	0	0	0	0	110	000	2	0	15/11/2019	2	-	-	-	-	1	1	0
07-D	2	07	D	15/11/2010	1	11/02/2020	10	21/02/2020	1	1	25	25.0	024	0	0	2	46	033	0	0	1	43	046	1	25	0	0	3	89	30	0	0	1	1	1	0	001	110	1	2	13/12/2019	5	-	-	-	-	1	1	0
08-A	2	08	A	13/12/2019	5	18/02/2020	7	25/02/2020	1	1	24	24.0	028	1	24	0	0	031	0	0	0	0	052	0	0	1	1	1	1	0	1	0	0	0	0	1	100	001	1	1	15/11/2019	1	-	-	-	-	1	1	0
08-B	2	08	B	15/11/2019	2	11/02/2020	10	21/02/2020	1	1	18	18.0	028	0	0	1	24	032	0	0	0	0	054	1	18	0	0	1	24	8	0	0	1	1	0	0	001	100	1	1	15/11/2019	2	-	-	-	-	1	1	0
08-C	2	08	C	15/11/2019	2	11/02/2020	14	25/02/2020	1	1	6	6.0	025	1	6	0	0	031	0	0	0	0	054	0	0	1	18	1	18	6	1	0	0	0	0	1	100	001	1	1	15/11/2019	1	-	-	-	-	1	1	0
08-D	2	08	D	15/11/2019	1	11/02/2020	14	25/02/2020	1	1	1	1.0	025	0	0	1	6	032	0	0	0	0	052	1	1	0	0	1	6	2	0	0	1	1	0	0	001	100	1	1	13/12/2019	5	-	-	-	-	1	1	0
09-A	2	09	A	15/11/2019	1	18/02/2020	7	25/02/2020	1	1	20	20.0	019	0	0	0	0	040	1	20	0	0	049	0	0	0	0	0	0	0	0	1	0	0	0	0	010	000	1	0	15/11/2019	1	-	-	-	-	1	1	0
09-B	2	09	B	15/11/2019	1	18/02/2020	7	25/02/2020	1	2	44	22.0	019	0	0	0	0	036	0	0	0	0	047	2	44	0	0	0	0	0	0	0	1	0	0	0	001	000	1	0	15/11/2019	2	13/12/2019	5	-	-	2	1	0
09-C	2	09	C	15/11/2019	2	11/02/2020	10	21/02/2020	1	1	17	17.0	026	1	17	0	0	040	0	0	1	20	047	0	0	2	44	3	64	21	1	0	0	0	1	1	100	011	1	2	15/11/2019	1	-	-	-	-	1	1	0
09-D	2	09	D	13/12/2019	6	18/02/2020	7	25/02/2020	0	0	0	0.0	026	0	0	1	17	036	0	0	0	0	049	0	0	0	0	1	17	6	0	0	0	1	0	0	000	100	0	1	15/11/2019	1	-	-	-	-	1	1	0
10-A	3	10	A	15/11/2019	1	18/02/2020	14	03/03/2020	0	0	0	0.0	072	0	0	1	3	087	0	0	2	11	115	0	0	2	43	5	57	19	0	0	0	1	1	1	000	111	0	3	15/11/2019	1	-	-	-	-	1	1	0
10-B	3	10	B	13/12/2019	5	18/02/2020	14	03/03/2020	1	1	3	3.0	072	1	3	0	0	092	0	0	0	0	103	0	0	0	0	0	0	0	1	0	0	0	0	0	100	000	1	0	15/11/2019	1	13/12/2019	6	15/11/2019	1	0	0	0
10-C	3	10	C	13/12/2019	6	25/02/2020	7	03/03/2020	1	2	11	5.5	058	0	0	0	0	087	2	11	0	0	103	0	0	0	0	0	0	0	0	1	0	0	0	0	010	000	1	0	15/11/2019	1	13/12/2019	6	13/12/2019	6	0	0	3
10-D	3	10	D	13/12/2019	5	18/02/2020	14	03/03/2020	1	2	43	21.5	058	0	0	0	0	092	0	0	0	0	115	2	43	0	0	0	0	0	0	0	1	0	0	0	001	000	1	0	15/11/2019	2	-	-	-	-	1	1	0
11-A	3	11	A	06/12/2019	4	18/02/2020	14	03/03/2020	1	2	8	4.0	074	0	0	0	0	083	2	8	2	27	110	0	0	2	26	4	53	18	0	1	0	0	1	1	010	011	1	2	13/12/2019	5	-	-	-	-	1	1	0
11-B	3	11	B	15/11/2019	2	18/02/2020	14	03/03/2020	1	5	17	3.4	074	0	0	0	0	093	0	0	1	11	119	5	17	0	0	1	11	4	0	0	1	0	1	0	001	010	1	1	13/12/2019	5	-	-	-	-	1	1	0
11-C	3	11	C	13/12/2019	5	18/02/2020	14	03/03/2020	2	3	46	15.3	063	1	19	0	0	083	2	27	2	8	119	0	0	5	17	7	25	8	1	1	0	0	1	1	110	011	2	2	15/11/2019	2	-	-	-	-	1	1	0
11-D	3	11	D	15/11/2019	1	18/02/2020	14	03/03/2020	2	3	37	12.3	063	0	0	1	19	093	1	11	0	0	110	2	26	0	0	1	19	6	0	1	1	1	0	0	011	100	2	1	06/12/2019	3	-	-	-	-	1	1	0
12-A	3	12	A	15/11/2019	1	18/02/2020	14	03/03/2020	1	1	25	25.0	062	0	0	0	0	095	1	25	1	9	112	0	0	1	63	2	72	24	0	1	0	0	1	1	010	011	1	2	13/12/2019	5	-	-	-	-	1	1	0
12-B	3	12	B	15/11/2019	1	18/02/2020	14	03/03/2020	1	1	16	16.0	062	0	0	0	0	101	0	0	1	37	104	1	16	0	0	1	37	12	0	0	1	0	1	0	001	010	1	1	15/11/2019	2	-	-	-	-	1	1	0
12-C	3	12	C	06/12/2019	4	25/02/2020	7	03/03/2020	1	1	9	9.0	076	0	0	0	0	095	1	9	1	25	104	0	0	1	16	2	41	14	0	1	0	0	1	1	010	011	1	2	15/11/2019	1	-	-	-	-	1	1	0
12-D	3	12	D	15/11/2019	2	18/02/2020	14	03/03/2020	2	2	100	50.0	076	0	0	0	0	101	1	37	0	0	112	1	63	0	0	0	0	0	0	1	1	0	0	0	011	000	2	0	15/11/2019	1	-	-	-	-	1	1	0
13-A	3	13	A	02/12/2019	4	18/02/2020	14	03/03/2020	3	6	45	7.5	060	1	9	0	0	094	2	4	0	0	107	3	32	0	0	0	0	0	1	1	1	0	0	0	111	000	3	0	15/11/2019	1	-	-	-	-	1	1	1
13-B	3	13	B	13/12/2019	6	18/02/2020	14	03/03/2020	1	1	3	3.0	060	0	0	1	9	090	1	3	0	0	118	0	0	1	23	2	32	11	0	1	0	1	0	1	010	101	1	2	13/12/2019	6	-	-	-	-	1	1	0
13-C	3	13	C	15/11/2019	1	18/02/2020	14	03/03/2020	2	2	53	26.5	078	1	30	1	24	094	0	0	2	4	118	1	23	0	0	3	28	9	1	0	1	1	1	0	101	110	2	2	15/11/2019	1	-	-	-	-	1	1	0
13-D	3	13	D	15/11/2019	2	25/02/2020	7	03/03/2020	1	1	24	24.0	078	1	24	1	30	090	0	0	1	3	107	0	0	3	32	5	65	22	1	0	0	1	1	1	100	111	1	3	13/12/2019	5	06/12/2019	4	13/12/2019	5	0	0	1
14-A	3	14	A	13/12/2019	5	25/02/2020	7	03/03/2020	1	1	3	3.0	069	0	0	0	0	082	0	0	0	0	109	1	3	0	0	0	0	0	0	0	1	0	0	0	001	000	1	0	15/11/2019	1	-	-	-	-	1	1	0
14-B	3	14	B	15/11/2019	1	18/02/2020	14	03/03/2020	1	2	6	3.0	069	0	0	0	0	088	2	6	0	0	111	0	0	0	0	0	0	0	0	1	0	0	0	0	010	000	1	0	13/12/2019	5	-	-	-	-	1	1	0
14-C	3	14	C	15/11/2019	2	18/02/2020	14	03/03/2020	0	0	0	0.0	077	0	0	0	0	082	0	0	0	0	111	0	0	0	0	0	0	0	0	0	0	0	0	0	000	000	0	0	13/12/2019	5	-	-	-	-	1	1	0
14-D	3	14	D	13/12/2019	5	25/02/2020	7	03/03/2020	0	0	0	0.0	077	0	0	0	0	088	0	0	2	6	109	0	0	1	3	3	9	3	0	0	0	0	1	1	000	011	0	2	15/11/2019	1	13/12/2019	6	15/11/2019	1	0	0	1
15-A	3	15	A	15/11/2019	1	18/02/2020	14	03/03/2020	0	0	0	0.0	059	0	0	0	0	102	0	0	0	0	105	0	0	2	13	2	13	4	0	0	0	0	0	1	000	001	0	1	15/11/2019	1	-	-	-	-	1	1	0
15-B	3	15	B	16/12/2019	3	18/02/2020	14	03/03/2020	2	4	73	18.3	059	0	0	0	0	086	1	19	0	0	116	3	54	1	6	1	6	2	0	1	1	0	0	1	011	001	2	1	15/11/2019	1	15/11/2019	2	13/12/2019	5	0	0	0
15-C	3	15	C	15/11/2019	2	18/02/2020	14	03/03/2020	2	2	28	14.0	064	1	22	0	0	102	0	0	0	0	116	1	6	3	54	3	54	18	1	0	1	0	0	1	101	001	2	1	15/11/2019	1	-	-	-	-	1	1	0
15-D	3	15	D	13/12/2019	5	18/02/2020	14	03/03/2020	1	2	13	6.5	064	0	0	1	22	086	0	0	1	19	105	2	13	0	0	2	41	14	0	0	1	1	1	0	001	110	1	2	06/12/2019	4	-	-	-	-	1	1	0
16-A	3	16	A	13/12/2019	6	18/02/2020	14	03/03/2020	1	1	14	14.0	055	1	14	0	0	089	0	0	0	0	117	0	0	2	55	2	55	18	1	0	0	0	0	1	100	001	1	1	06/12/2019	4	15/11/2019	1	-	-	2	1	0
16-B	3	16	B	15/11/2019	1	18/02/2020	14	03/03/2020	1	1	8	8.0	055	0	0	1	14	097	1	8	0	0	122	0	0	2	26	3	40	13	0	1	0	1	0	1	010	101	1	2	13/12/2019	6	-	-	-	-	1	1	0
16-C	3	16	C	15/11/2019	1	18/02/2020	14	03/03/2020	1	2	26	13.0	067	0	0	1	2	089	0	0	0	0	122	2	26	0	0	1	2	1	0	0	1	1	0	0	001	100	1	1	13/12/2019	5	-	-	-	-	1	1	0
16-D	3	16	D	13/12/2019	6	18/02/2020	14	03/03/2020	2	3	57	19.0	067	1	2	0	0	097	0	0	1	8	117	2	55	0	0	1	8	3	1	0	1	0	1	0	101	010	2	1	13/12/2019	5	-	-	-	-	1	1	0
17-A	3	17	A	13/12/2019	6	18/02/2020	14	03/03/2020	1	2	6	3.0	071	2	6	0	0	080	0	0	0	0	123	0	0	2	34	2	34	11	1	0	0	0	0	1	100	001	1	1	15/11/2019	1	13/12/2019	5	13/12/2019	6	0	0	1
17-B	3	17	B	15/11/2019	2	18/02/2020	14	03/03/2020	1	1	20	20.0	071	0	0	2	6	096	0	0	0	0	108	1	20	1	17	3	23	8	0	0	1	1	0	1	001	101	1	2	13/12/2019	5	13/12/2019	5	15/11/2019	1	0	0	1
17-C	3	17	C	06/12/2019	4	25/02/2020	7	03/03/2020	1	1	17	17.0	070	0	0	0	0	080	0	0	0	0	108	1	17	1	20	1	20	7	0	0	1	0	0	1	001	001	1	1	06/12/2019	4	13/12/2019	5	-	-	2	1	0
17-D	3	17	D	13/12/2019	5	18/02/2020	14	03/03/2020	1	2	34	17.0	070	0	0	0	0	096	0	0	0	0	123	2	34	0	0	0	0	0	0	0	1	0	0	0	001	000	1	0	13/12/2019	6	-	-	-	-	1	1	0
18-A	3	18	A	15/11/2019	2	25/02/2020	7	03/03/2020	2	2	20	10.0	075	0	0	0	0	099	1	19	1	6	121	1	1	1	4	2	10	3	0	1	1	0	1	1	011	011	2	2	13/12/2019	5	-	-	-	-	1	1	1
18-B	3	18	B	06/12/2019	4	25/02/2020	7	03/03/2020	0	0	0	0.0	075	0	0	0	0	079	0	0	1	12	120	0	0	1	2	2	14	5	0	0	0	0	1	1	000	011	0	2	15/11/2019	1	13/12/2019	6	13/12/2019	6	0	0	2
18-C	3	18	C	15/11/2019	1	18/02/2020	14	03/03/2020	2	2	8	4.0	068	0	0	1	9	099	1	6	1	19	120	1	2	0	0	2	28	9	0	1	1	1	1	0	011	110	2	2	15/11/2019	1	13/12/2019	6	15/11/2019	1	0	0	2
18-D	3	18	D	13/12/2019	5	18/02/2020	14	03/03/2020	3	3	25	8.3	068	1	9	0	0	079	1	12	0	0	121	1	4	1	1	1	1	0	1	1	1	0	0	1	111	001	3	1	13/12/2019	5	-	-	-	-	1	1	0
19-A	3	19	A	13/12/2019	6	18/02/2020	14	03/03/2020	3	4	16	4.0	057	1	3	0	0	100	1	7	0	0	114	2	6	1	2	1	2	1	1	1	1	0	0	1	111	001	3	1	15/11/2019	2	06/12/2019	4	-	-	2	1	0
19-B	3	19	B	15/11/2019	1	25/02/2020	7	03/03/2020	0	0	0	0.0	057	0	0	1	3	084	0	0	0	0	124	0	0	0	0	1	3	1	0	0	0	1	0	0	000	100	0	1	06/12/2019	3	-	-	-	-	1	1	0
19-C	3	19	C	15/11/2019	1	18/02/2020	14	03/03/2020	0	0	0	0.0	061	0	0	1	6	100	0	0	1	7	124	0	0	0	0	2	13	4	0	0	0	1	1	0	000	110	0	2	15/11/2019	1	06/12/2019	4	-	-	2	1	0
19-D	3	19	D	13/12/2019	6	18/02/2020	14	03/03/2020	2	2	8	4.0	061	1	6	0	0	084	0	0	0	0	114	1	2	2	6	2	6	2	1	0	1	0	0	1	101	001	2	1	06/12/2019	3	15/11/2019	1	15/11/2019	1	0	0	3
20-A	3	20	A	15/11/2019	2	18/02/2020	14	03/03/2020	1	1	5	5.0	067	0	0	0	0	091	1	5	0	0	125	0	0	2	6	2	6	2	0	1	0	0	0	1	010	001	1	1	13/12/2019	5	06/12/2019	4	-	-	2	1	0
20-B	3	20	B	13/12/2019	6	18/02/2020	14	03/03/2020	1	1	15	15.0	067	0	0	0	0	081	0	0	1	15	113	1	15	0	0	1	15	5	0	0	1	0	1	0	110	010	1	1	15/11/2019	1	-	-	-	-	1	1	0
20-C	3	20	C	13/12/2019	6	18/02/2020	14	03/03/2020	0	0	0	0.0	056	0	0	2	15	091	0	0	1	5	113	0	0	1	15	4	35	12	0	0	0	1	1	1	000	111	0	3	13/12/2019	5	13/12/2019	5	13/12/2019	6	0	0	1
20-D	3	20	D	15/11/2019	2	18/02/2020	14	03/03/2020	3	5	36	7.2	056	2	15	0	0	081	1	15	0	0	125	2	6	0	0	0	0	0	1	1	1	0	0	0	111	000	3	0	13/12/2019	5	06/12/2019	4	13/12/2019	5	3	1	0
21-A	3	21	A	06/12/2019	4	25/02/2020	7	03/03/2020	2	3	65	21.7	073	0	0	0	0	098	1	34	0	0	126	2	31	0	0	0	0	0	0	1	1	0	0	0	011	000	2	0	15/11/2019	1	15/11/2019	1	-	-	2	1	0
21-B	3	21	B	13/12/2019	6	18/02/2020	14	03/03/2020	0	0	0	0.0	073	0	0	0	0	085	0	0	0	0	106	0	0	0	0	0	0	0	0	0	0	0	0	0	000	000	0	0	06/12/2019	3	15/11/2019	1	15/11/2019	1	0	0	1
21-C	3	21	C	13/12/2019	5	18/02/2020	14	03/03/2020	0	0	0	0.0	066	0	0	0	0	098	0	0	1	34	106	0	0	0	0	1	34	11	0	0	0	0	1	0	000	010	0	1	15/11/2019	1	-	-	-	-	1	1	0
21-D	3	21	D	13/12/2019	5	18/02/2020	14	03/03/2020	0	0	0	0.0	066	0	0	0	0	085	0	0	0	0	126	0	0	2	31	2	31	10	0	0	0	0	0	1	000	001	0	1	15/11/2019	1	-	-	-	-	1	1	0
22-A	4	22	A	06/12/2019	4	25/02/2020	9	05/03/2020	2	3	40	13.3	132	0	0	0	0	136	1	24	0	0	143	2	16	0	0	0	0	0	0	1	1	0	0	0	011	000	2	0	13/12/2019	5	15/11/2019	1	13/12/2019	5	0	0	0
22-B	4	22	B	13/12/2019	5	15/02/2020	19	05/03/2020	0	0	0	0.0	132	0	0	0	0	138	0	0	0	0	142	0	0	0	0	0	0	0	0	0	0	0	0	0	000	000	0	0	06/12/2019	3	-	-	-	-	1	1	0
22-C	4	22	C	06/12/2019	4	25/02/2020	9	05/03/2020	0	0	0	0.0	127	0	0	0	0	136	0	0	1	24	142	0	0	0	0	1	24	8	0	0	0	0	1	0	000	010	0	1	06/12/2019	4	13/12/2019	5	-	-	2	1	0
22-D	4	22	D	15/11/2019	1	25/02/2020	9	05/03/2020	0	0	0	0.0	127	0	0	0	0	138	0	0	0	0	143	0	0	2	16	2	16	5	0	0	0	0	0	1	000	001	0	1	06/12/2019	4	-	-	-	-	1	1	0
23-A	4	23	A	13/12/2019	6	18/02/2020	16	05/03/2020	2	3	37	12.3	130	2	27	0	0	137	0	0	1	8	139	1	10	0	0	1	8	3	1	0	1	0	1	0	101	010	2	1	06/12/2019	3	-	-	-	-	1	1	0
23-B	4	23	B	15/11/2019	2	25/02/2020	12	08/03/2020	1	1	16	16.0	130	0	0	2	27	135	1	16	1	17	141	0	0	2	17	5	61	20	0	1	0	1	1	1	010	111	1	3	06/12/2019	4	13/12/2019	5	15/11/2019	1	0	0	0
23-C	4	23	C	06/12/2019	3	28/02/2020	6	05/03/2020	3	5	51	10.2	128	2	26	1	1	137	1	8	0	0	141	2	17	0	0	1	1	0	1	1	1	1	0	0	111	100	3	1	06/12/2019	4	-	-	-	-	1	1	0
23-D	4	23	D	13/12/2019	5	25/02/2020	9	05/03/2020	2	2	18	9.0	128	1	1	2	26	135	1	17	1	16	139	0	0	1	10	4	52	17	1	1	0	1	1	1	110	111	2	3	06/12/2019	4	-	-	-	-	1	1	0
24-A	4	24	A	13/12/2019	5	25/02/2020	9	05/03/2020	0	0	0	0.0	129	0	0	0	0	134	0	0	1	3	144	0	0	2	16	3	19	6	0	0	0	0	1	1	000	011	0	2	15/11/2019	1	-	-	-	-	1	1	0
24-B	4	24	B	15/11/2019	1	25/02/2020	9	05/03/2020	0	0	0	0.0	129	0	0	0	0	133	0	0	1	17	140	0	0	1	10	2	27	9	0	0	0	0	1	1	000	011	0	2	13/12/2019	5	-	-	-	-	1	1	0
24-C	4	24	C	06/12/2019	4	25/02/2020	9	05/03/2020	2	2	13	6.5	131	0	0	1	41	134	1	3	0	0	140	1	10	0	0	1	41	14	0	1	1	1	0	0	011	100	2	1	06/12/2019	3	-	-	-	-	1	1	0
24-D	4	24	D	13/12/2019	5	25/02/2020	9	05/03/2020	3	4	74	18.5	131	1	41	0	0	133	1	17	0	0	144	2	16	0	0	0	0	0	1	1	1	0	0	0	111	000	3	0	13/12/2019	5	15/11/2019	1	-	-	2	1	0
[truncated: 4 more columns]
