# Supplementary material for: Intrasexual aggression reduces mating success in field crickets
Source: Ecol Evol. 2023 Oct 1;13(10):e10557. doi: 10.1002/ece3.10557 (PMC10542478; doi:10.1002/ece3.10557)
Supplement: Supplementary file 1 — Data S1 [file ECE3-13-e10557-s001.zip › Data and R Code/R Data/Aggression.csv]

ID	Week	Block	Rep	Hatch	Box	Isolation	DaysIso	Maturation	#Bouts	Trials I	#I	TDur	AvDur	#E	TDurE	AvDurE	#Agg	T1	1#I	1IDur	1#E	1EDur	T2	2#I	2IDur	2#E	2EDur	T3	3#I	3IDur	3#E	3EDur	I1	I2	I3	E1	E2	E3	I	E	IC	EC
01-A	1	01	A	15/11/2019	1	04/02/2020	14	18/02/2020	2	1	1	10	10.0	1	1.0	0.3	2	002	1	10	0	0	011	0	0	1	1	013	0	0	0	0	1	0	0	0	1	0	100	010	1	1
01-B	1	01	B	15/11/2019	2	04/02/2020	10	14/02/2020	2	1	1	12	12.0	1	10.0	3.3	2	002	0	0	1	10	010	1	12	0	0	017	0	0	0	0	0	1	0	1	0	0	010	100	1	1
01-C	1	01	C	15/11/2019	1	04/02/2020	10	14/02/2020	1	1	1	1	1.0	0	0.0	0.0	1	004	0	0	0	0	011	1	1	0	0	017	0	0	0	0	0	1	0	0	0	0	010	000	1	0
01-D	1	01	D	15/11/2019	1	11/02/2020	7	18/02/2020	1	0	0	0	0.0	1	12.0	4.0	1	004	0	0	0	0	010	0	0	1	12	013	0	0	0	0	0	0	0	0	1	0	000	010	0	1
02-A	1	02	A	15/11/2019	2	04/02/2020	10	14/02/2020	2	2	2	19	9.5	0	0.0	0.0	2	003	0	0	0	0	007	1	16	0	0	016	1	3	0	0	0	1	1	0	0	0	011	000	2	0
02-B	1	02	B	15/11/2019	2	04/02/2020	14	18/02/2020	1	0	0	0	0.0	1	10.0	3.3	1	003	0	0	0	0	008	0	0	0	0	018	0	0	1	10	0	0	0	0	0	1	000	001	0	1
02-C	1	02	C	15/11/2019	2	04/02/2020	10	14/02/2020	2	1	1	10	10.0	1	16.0	5.3	2	006	0	0	0	0	007	0	0	1	16	018	1	10	0	0	0	0	1	0	1	0	001	010	1	1
02-D	1	02	D	15/11/2019	1	11/02/2020	7	18/02/2020	1	0	0	0	0.0	1	3.0	1.0	1	006	0	0	0	0	008	0	0	0	0	016	0	0	1	3	0	0	0	0	0	1	000	001	0	1
03-A	1	03	A	15/11/2019	1	04/02/2020	10	14/02/2020	5	2	2	11	5.5	3	49.0	16.3	5	005	1	6	1	33	012	0	0	1	14	015	1	5	1	2	1	0	1	1	1	1	101	111	2	3
03-B	1	03	B	15/11/2019	2	04/02/2020	14	18/02/2020	5	2	2	42	21.0	3	39.0	13.0	5	005	1	33	1	6	009	1	9	2	33	014	0	0	0	0	1	1	0	1	1	0	110	110	2	2
03-C	1	03	C	13/12/2019	6	11/02/2020	7	18/02/2020	3	2	2	36	18.0	1	12.0	4.0	3	001	1	22	1	12	012	1	14	0	0	014	0	0	0	0	1	1	0	1	0	0	110	100	2	1
03-D	1	03	D	15/11/2019	2	04/02/2020	14	18/02/2020	7	3	4	47	11.8	3	36.0	12.0	7	001	1	12	1	22	009	2	33	1	9	015	1	2	1	5	1	1	1	1	1	1	111	111	3	3
04-A	2	04	A	15/11/2019	1	11/02/2020	14	25/02/2020	1	1	1	3	3.0	0	0.0	0.0	1	023	0	0	0	0	035	1	3	0	0	043	0	0	0	0	0	1	0	0	0	0	010	000	1	0
04-B	2	04	B	15/11/2019	1	11/02/2020	10	21/02/2020	2	1	2	40	20.0	0	0.0	0.0	2	023	0	0	0	0	042	2	40	0	0	051	0	0	0	0	0	1	0	0	0	0	010	000	1	0
04-C	2	04	C	13/12/2019	5	18/02/2020	7	25/02/2020	1	0	0	0	0.0	1	3.0	1.0	1	021	0	0	0	0	035	0	0	1	3	051	0	0	0	0	0	0	0	0	1	0	000	010	0	1
04-D	2	04	D	13/12/2020	6	18/02/2020	7	25/02/2020	2	0	0	0	0.0	2	40.0	13.3	2	021	0	0	0	0	042	0	0	2	40	043	0	0	0	0	0	0	0	0	1	0	000	010	0	1
05-A	2	05	A	15/11/2019	2	11/02/2020	10	21/02/2020	1	0	0	0	0.0	1	14.0	4.7	1	020	0	0	0	0	039	0	0	0	0	045	0	0	1	14	0	0	0	0	0	1	000	001	0	1
05-B	2	05	B	15/11/2019	1	11/02/2020	10	21/02/2020	1	0	0	0	0.0	1	2.0	0.7	1	020	0	0	0	0	034	0	0	0	0	053	0	0	1	2	0	0	0	0	0	1	000	001	0	1
05-C	2	05	C	13/12/2019	6	18/02/2020	7	25/02/2020	1	1	1	2	2.0	0	0.0	0.0	1	027	0	0	0	0	039	0	0	0	0	053	1	2	0	0	0	0	1	0	0	0	001	000	1	0
05-D	2	05	D	13/12/2019	6	11/02/2020	14	25/02/2020	1	1	1	14	14.0	0	0.0	0.0	1	027	0	0	0	0	034	0	0	0	0	045	1	14	0	0	0	0	1	0	0	0	001	000	1	0
06-A	2	06	A	15/11/2019	2	18/02/2020	7	25/02/2020	1	1	1	5	5.0	0	0.0	0.0	1	022	1	5	0	0	037	0	0	0	0	044	0	0	0	0	1	0	0	0	0	0	100	000	1	0
06-B	2	06	B	15/11/2019	1	11/02/2020	14	25/02/2020	2	1	1	5	5.0	1	5.0	1.7	2	022	0	0	1	5	041	0	0	0	0	050	1	5	0	0	0	0	1	1	0	0	001	100	1	1
06-C	2	06	C	15/11/2019	1	11/02/2020	10	21/02/2020	1	0	0	0	0.0	1	5.0	1.7	1	029	0	0	0	0	037	0	0	0	0	050	0	0	1	5	0	0	0	0	0	1	000	001	0	1
06-D	2	06	D	15/11/2019	1	18/02/2020	7	25/02/2020	0	0	0	0	0.0	0	0.0	0.0	0	029	0	0	0	0	041	0	0	0	0	044	0	0	0	0	0	0	0	0	0	0	000	000	0	0
07-A	2	07	A	13/12/2020	6	18/02/2020	7	25/02/2020	3	0	0	0	0.0	3	48.0	16.0	3	030	0	0	1	19	038	0	0	1	4	046	0	0	1	25	0	0	0	1	1	1	000	111	0	3
07-B	2	07	B	15/11/2020	2	11/02/2020	14	25/02/2020	2	2	2	62	31.0	0	0.0	0.0	2	030	1	19	0	0	033	1	43	0	0	048	0	0	0	0	1	1	0	0	0	0	110	000	2	0
07-C	2	07	C	13/12/2019	5	11/02/2020	10	21/02/2020	3	2	3	50	16.7	0	0.0	0.0	3	024	2	46	0	0	038	1	4	0	0	048	0	0	0	0	1	1	0	0	0	0	110	000	2	0
07-D	2	07	D	15/11/2010	1	11/02/2020	10	21/02/2020	4	1	1	25	25.0	3	89.0	29.7	4	024	0	0	2	46	033	0	0	1	43	046	1	25	0	0	0	0	1	1	1	0	001	110	1	2
08-A	2	08	A	13/12/2019	5	18/02/2020	7	25/02/2020	2	1	1	24	24.0	1	1.0	0.3	2	028	1	24	0	0	031	0	0	0	0	052	0	0	1	1	1	0	0	0	0	1	100	001	1	1
08-B	2	08	B	15/11/2019	2	11/02/2020	10	21/02/2020	2	1	1	18	18.0	1	24.0	8.0	2	028	0	0	1	24	032	0	0	0	0	054	1	18	0	0	0	0	1	1	0	0	001	100	1	1
08-C	2	08	C	15/11/2019	2	11/02/2020	14	25/02/2020	2	1	1	6	6.0	1	18.0	6.0	2	025	1	6	0	0	031	0	0	0	0	054	0	0	1	18	1	0	0	0	0	1	100	001	1	1
08-D	2	08	D	15/11/2019	1	11/02/2020	14	25/02/2020	2	1	1	1	1.0	1	6.0	2.0	2	025	0	0	1	6	032	0	0	0	0	052	1	1	0	0	0	0	1	1	0	0	001	100	1	1
09-A	2	09	A	15/11/2019	1	18/02/2020	7	25/02/2020	1	1	1	20	20.0	0	0.0	0.0	1	019	0	0	0	0	040	1	20	0	0	049	0	0	0	0	0	1	0	0	0	0	010	000	1	0
09-B	2	09	B	15/11/2019	1	18/02/2020	7	25/02/2020	2	1	2	44	22.0	0	0.0	0.0	2	019	0	0	0	0	036	0	0	0	0	047	2	44	0	0	0	0	1	0	0	0	001	000	1	0
09-C	2	09	C	15/11/2019	2	11/02/2020	10	21/02/2020	4	1	1	17	17.0	3	64.0	21.3	4	026	1	17	0	0	040	0	0	1	20	047	0	0	2	44	1	0	0	0	1	1	100	011	1	2
09-D	2	09	D	13/12/2019	6	18/02/2020	7	25/02/2020	1	0	0	0	0.0	1	17.0	5.7	1	026	0	0	1	17	036	0	0	0	0	049	0	0	0	0	0	0	0	1	0	0	000	100	0	1
10-A	3	10	A	15/11/2019	1	18/02/2020	14	03/03/2020	5	0	0	0	0.0	5	57.0	19.0	5	072	0	0	1	3	087	0	0	2	11	115	0	0	2	43	0	0	0	1	1	1	000	111	0	3
10-B	3	10	B	13/12/2019	5	18/02/2020	14	03/03/2020	1	1	1	3	3.0	0	0.0	0.0	1	072	1	3	0	0	092	0	0	0	0	103	0	0	0	0	1	0	0	0	0	0	100	000	1	0
10-C	3	10	C	13/12/2019	6	25/02/2020	7	03/03/2020	2	1	2	11	5.5	0	0.0	0.0	2	058	0	0	0	0	087	2	11	0	0	103	0	0	0	0	0	1	0	0	0	0	010	000	1	0
10-D	3	10	D	13/12/2019	5	18/02/2020	14	03/03/2020	2	1	2	43	21.5	0	0.0	0.0	2	058	0	0	0	0	092	0	0	0	0	115	2	43	0	0	0	0	1	0	0	0	001	000	1	0
11-A	3	11	A	06/12/2019	4	18/02/2020	14	03/03/2020	6	1	2	8	4.0	4	53.0	17.7	6	074	0	0	0	0	083	2	8	2	27	110	0	0	2	26	0	1	0	0	1	1	010	011	1	2
11-B	3	11	B	15/11/2019	2	18/02/2020	14	03/03/2020	6	1	5	17	3.4	1	11.0	3.7	6	074	0	0	0	0	093	0	0	1	11	119	5	17	0	0	0	0	1	0	1	0	001	010	1	1
11-C	3	11	C	13/12/2019	5	18/02/2020	14	03/03/2020	10	2	3	46	15.3	7	25.0	8.3	10	063	1	19	0	0	083	2	27	2	8	119	0	0	5	17	1	1	0	0	1	1	110	011	2	2
11-D	3	11	D	15/11/2019	1	18/02/2020	14	03/03/2020	4	2	3	37	12.3	1	19.0	6.3	4	063	0	0	1	19	093	1	11	0	0	110	2	26	0	0	0	1	1	1	0	0	011	100	2	1
12-A	3	12	A	15/11/2019	1	18/02/2020	14	03/03/2020	3	1	1	25	25.0	2	72.0	24.0	3	062	0	0	0	0	095	1	25	1	9	112	0	0	1	63	0	1	0	0	1	1	010	011	1	2
12-B	3	12	B	15/11/2019	1	18/02/2020	14	03/03/2020	2	1	1	16	16.0	1	37.0	12.3	2	062	0	0	0	0	101	0	0	1	37	104	1	16	0	0	0	0	1	0	1	0	001	010	1	1
12-C	3	12	C	06/12/2019	4	25/02/2020	7	03/03/2020	3	1	1	9	9.0	2	41.0	13.7	3	076	0	0	0	0	095	1	9	1	25	104	0	0	1	16	0	1	0	0	1	1	010	011	1	2
12-D	3	12	D	15/11/2019	2	18/02/2020	14	03/03/2020	2	2	2	100	50.0	0	0.0	0.0	2	076	0	0	0	0	101	1	37	0	0	112	1	63	0	0	0	1	1	0	0	0	011	000	2	0
13-A	3	13	A	02/12/2019	4	18/02/2020	14	03/03/2020	6	3	6	45	7.5	0	0.0	0.0	6	060	1	9	0	0	094	2	4	0	0	107	3	32	0	0	1	1	1	0	0	0	111	000	3	0
13-B	3	13	B	13/12/2019	6	18/02/2020	14	03/03/2020	3	1	1	3	3.0	2	32.0	10.7	3	060	0	0	1	9	090	1	3	0	0	118	0	0	1	23	0	1	0	1	0	1	010	101	1	2
13-C	3	13	C	15/11/2019	1	18/02/2020	14	03/03/2020	5	2	2	53	26.5	3	28.0	9.3	5	078	1	30	1	24	094	0	0	2	4	118	1	23	0	0	1	0	1	1	1	0	101	110	2	2
13-D	3	13	D	15/11/2019	2	25/02/2020	7	03/03/2020	6	1	1	24	24.0	5	65.0	21.7	6	078	1	24	1	30	090	0	0	1	3	107	0	0	3	32	1	0	0	1	1	1	100	111	1	3
14-A	3	14	A	13/12/2019	5	25/02/2020	7	03/03/2020	1	1	1	3	3.0	0	0.0	0.0	1	069	0	0	0	0	082	0	0	0	0	109	1	3	0	0	0	0	1	0	0	0	001	000	1	0
14-B	3	14	B	15/11/2019	1	18/02/2020	14	03/03/2020	2	1	2	6	3.0	0	0.0	0.0	2	069	0	0	0	0	088	2	6	0	0	111	0	0	0	0	0	1	0	0	0	0	010	000	1	0
14-C	3	14	C	15/11/2019	2	18/02/2020	14	03/03/2020	0	0	0	0	0.0	0	0.0	0.0	0	077	0	0	0	0	082	0	0	0	0	111	0	0	0	0	0	0	0	0	0	0	000	000	0	0
14-D	3	14	D	13/12/2019	5	25/02/2020	7	03/03/2020	3	0	0	0	0.0	3	9.0	3.0	3	077	0	0	0	0	088	0	0	2	6	109	0	0	1	3	0	0	0	0	1	1	000	011	0	2
15-A	3	15	A	15/11/2019	1	18/02/2020	14	03/03/2020	2	0	0	0	0.0	2	13.0	4.3	2	059	0	0	0	0	102	0	0	0	0	105	0	0	2	13	0	0	0	0	0	1	000	001	0	1
15-B	3	15	B	16/12/2019	3	18/02/2020	14	03/03/2020	5	2	4	73	18.3	1	6.0	2.0	5	059	0	0	0	0	086	1	19	0	0	116	3	54	1	6	0	1	1	0	0	1	011	001	2	1
15-C	3	15	C	15/11/2019	2	18/02/2020	14	03/03/2020	5	2	2	28	14.0	3	54.0	18.0	5	064	1	22	0	0	102	0	0	0	0	116	1	6	3	54	1	0	1	0	0	1	101	001	2	1
15-D	3	15	D	13/12/2019	5	18/02/2020	14	03/03/2020	4	1	2	13	6.5	2	41.0	13.7	4	064	0	0	1	22	086	0	0	1	19	105	2	13	0	0	0	0	1	1	1	0	001	110	1	2
16-A	3	16	A	13/12/2019	6	18/02/2020	14	03/03/2020	3	1	1	14	14.0	2	55.0	18.3	3	055	1	14	0	0	089	0	0	0	0	117	0	0	2	55	1	0	0	0	0	1	100	001	1	1
16-B	3	16	B	15/11/2019	1	18/02/2020	14	03/03/2020	4	1	1	8	8.0	3	40.0	13.3	4	055	0	0	1	14	097	1	8	0	0	122	0	0	2	26	0	1	0	1	0	1	010	101	1	2
16-C	3	16	C	15/11/2019	1	18/02/2020	14	03/03/2020	3	1	2	26	13.0	1	2.0	0.7	3	067	0	0	1	2	089	0	0	0	0	122	2	26	0	0	0	0	1	1	0	0	001	100	1	1
16-D	3	16	D	13/12/2019	6	18/02/2020	14	03/03/2020	4	2	3	57	19.0	1	8.0	2.7	4	067	1	2	0	0	097	0	0	1	8	117	2	55	0	0	1	0	1	0	1	0	101	010	2	1
17-A	3	17	A	13/12/2019	6	18/02/2020	14	03/03/2020	4	1	2	6	3.0	2	34.0	11.3	4	071	2	6	0	0	080	0	0	0	0	123	0	0	2	34	1	0	0	0	0	1	100	001	1	1
17-B	3	17	B	15/11/2019	2	18/02/2020	14	03/03/2020	4	1	1	20	20.0	3	23.0	7.7	4	071	0	0	2	6	096	0	0	0	0	108	1	20	1	17	0	0	1	1	0	1	001	101	1	2
17-C	3	17	C	06/12/2019	4	25/02/2020	7	03/03/2020	2	1	1	17	17.0	1	20.0	6.7	2	070	0	0	0	0	080	0	0	0	0	108	1	17	1	20	0	0	1	0	0	1	001	001	1	1
17-D	3	17	D	13/12/2019	5	18/02/2020	14	03/03/2020	2	1	2	34	17.0	0	0.0	0.0	2	070	0	0	0	0	096	0	0	0	0	123	2	34	0	0	0	0	1	0	0	0	001	000	1	0
18-A	3	18	A	15/11/2019	2	25/02/2020	7	03/03/2020	4	2	2	20	10.0	2	10.0	3.3	4	075	0	0	0	0	099	1	19	1	6	121	1	1	1	4	0	1	1	0	1	1	011	011	2	2
18-B	3	18	B	06/12/2019	4	25/02/2020	7	03/03/2020	2	0	0	0	0.0	2	14.0	4.7	2	075	0	0	0	0	079	0	0	1	12	120	0	0	1	2	0	0	0	0	1	1	000	011	0	2
18-C	3	18	C	15/11/2019	1	18/02/2020	14	03/03/2020	4	2	2	8	4.0	2	28.0	9.3	4	068	0	0	1	9	099	1	6	1	19	120	1	2	0	0	0	1	1	1	1	0	011	110	2	2
18-D	3	18	D	13/12/2019	5	18/02/2020	14	03/03/2020	4	3	3	25	8.3	1	1.0	0.3	4	068	1	9	0	0	079	1	12	0	0	121	1	4	1	1	1	1	1	0	0	1	111	001	3	1
19-A	3	19	A	13/12/2019	6	18/02/2020	14	03/03/2020	5	3	4	16	4.0	1	2.0	0.7	5	057	1	3	0	0	100	1	7	0	0	114	2	6	1	2	1	1	1	0	0	1	111	001	3	1
19-B	3	19	B	15/11/2019	1	25/02/2020	7	03/03/2020	1	0	0	0	0.0	1	3.0	1.0	1	057	0	0	1	3	084	0	0	0	0	124	0	0	0	0	0	0	0	1	0	0	000	100	0	1
19-C	3	19	C	15/11/2019	1	18/02/2020	14	03/03/2020	2	0	0	0	0.0	2	13.0	4.3	2	061	0	0	1	6	100	0	0	1	7	124	0	0	0	0	0	0	0	1	1	0	000	110	0	2
19-D	3	19	D	13/12/2019	6	18/02/2020	14	03/03/2020	4	2	2	8	4.0	2	6.0	2.0	4	061	1	6	0	0	084	0	0	0	0	114	1	2	2	6	1	0	1	0	0	1	101	001	2	1
20-A	3	20	A	15/11/2019	2	18/02/2020	14	03/03/2020	3	1	1	5	5.0	2	6.0	2.0	3	067	0	0	0	0	091	1	5	0	0	125	0	0	2	6	0	1	0	0	0	1	010	001	1	1
20-B	3	20	B	13/12/2019	6	18/02/2020	14	03/03/2020	2	1	1	15	15.0	1	15.0	5.0	2	067	0	0	0	0	081	0	0	1	15	113	1	15	0	0	0	0	1	0	1	0	110	010	1	1
20-C	3	20	C	13/12/2019	6	18/02/2020	14	03/03/2020	4	0	0	0	0.0	4	35.0	11.7	4	056	0	0	2	15	091	0	0	1	5	113	0	0	1	15	0	0	0	1	1	1	000	111	0	3
20-D	3	20	D	15/11/2019	2	18/02/2020	14	03/03/2020	5	3	5	36	7.2	0	0.0	0.0	5	056	2	15	0	0	081	1	15	0	0	125	2	6	0	0	1	1	1	0	0	0	111	000	3	0
21-A	3	21	A	06/12/2019	4	25/02/2020	7	03/03/2020	3	2	3	65	21.7	0	0.0	0.0	3	073	0	0	0	0	098	1	34	0	0	126	2	31	0	0	0	1	1	0	0	0	011	000	2	0
21-B	3	21	B	13/12/2019	6	18/02/2020	14	03/03/2020	0	0	0	0	0.0	0	0.0	0.0	0	073	0	0	0	0	085	0	0	0	0	106	0	0	0	0	0	0	0	0	0	0	000	000	0	0
21-C	3	21	C	13/12/2019	5	18/02/2020	14	03/03/2020	1	0	0	0	0.0	1	34.0	11.3	1	066	0	0	0	0	098	0	0	1	34	106	0	0	0	0	0	0	0	0	1	0	000	010	0	1
21-D	3	21	D	13/12/2019	5	18/02/2020	14	03/03/2020	2	0	0	0	0.0	2	31.0	10.3	2	066	0	0	0	0	085	0	0	0	0	126	0	0	2	31	0	0	0	0	0	1	000	001	0	1
22-A	4	22	A	06/12/2019	4	25/02/2020	9	05/03/2020	3	2	3	40	13.3	0	0.0	0.0	3	132	0	0	0	0	136	1	24	0	0	143	2	16	0	0	0	1	1	0	0	0	011	000	2	0
22-B	4	22	B	13/12/2019	5	15/02/2020	19	05/03/2020	0	0	0	0	0.0	0	0.0	0.0	0	132	0	0	0	0	138	0	0	0	0	142	0	0	0	0	0	0	0	0	0	0	000	000	0	0
22-C	4	22	C	06/12/2019	4	25/02/2020	9	05/03/2020	1	0	0	0	0.0	1	24.0	8.0	1	127	0	0	0	0	136	0	0	1	24	142	0	0	0	0	0	0	0	0	1	0	000	010	0	1
22-D	4	22	D	15/11/2019	1	25/02/2020	9	05/03/2020	2	0	0	0	0.0	2	16.0	5.3	2	127	0	0	0	0	138	0	0	0	0	143	0	0	2	16	0	0	0	0	0	1	000	001	0	1
23-A	4	23	A	13/12/2019	6	18/02/2020	16	05/03/2020	4	2	3	37	12.3	1	8.0	2.7	4	130	2	27	0	0	137	0	0	1	8	139	1	10	0	0	1	0	1	0	1	0	101	010	2	1
23-B	4	23	B	15/11/2019	2	25/02/2020	12	08/03/2020	6	1	1	16	16.0	5	61.0	20.3	6	130	0	0	2	27	135	1	16	1	17	141	0	0	2	17	0	1	0	1	1	1	010	111	1	3
23-C	4	23	C	06/12/2019	3	28/02/2020	6	05/03/2020	6	3	5	51	10.2	1	1.0	0.3	6	128	2	26	1	1	137	1	8	0	0	141	2	17	0	0	1	1	1	1	0	0	111	100	3	1
23-D	4	23	D	13/12/2019	5	25/02/2020	9	05/03/2020	6	2	2	18	9.0	4	52.0	17.3	6	128	1	1	2	26	135	1	17	1	16	139	0	0	1	10	1	1	0	1	1	1	110	111	2	3
24-A	4	24	A	13/12/2019	5	25/02/2020	9	05/03/2020	3	0	0	0	0.0	3	19.0	6.3	3	129	0	0	0	0	134	0	0	1	3	144	0	0	2	16	0	0	0	0	1	1	000	011	0	2
24-B	4	24	B	15/11/2019	1	25/02/2020	9	05/03/2020	2	0	0	0	0.0	2	27.0	9.0	2	129	0	0	0	0	133	0	0	1	17	140	0	0	1	10	0	0	0	0	1	1	000	011	0	2
24-C	4	24	C	06/12/2019	4	25/02/2020	9	05/03/2020	3	2	2	13	6.5	1	41.0	13.7	3	131	0	0	1	41	134	1	3	0	0	140	1	10	0	0	0	1	1	1	0	0	011	100	2	1
24-D	4	24	D	13/12/2019	5	25/02/2020	9	05/03/2020	4	3	4	74	18.5	0	0.0	0.0	4	131	1	41	0	0	133	1	17	0	0	144	2	16	0	0	1	1	1	0	0	0	111	000	3	0
25-A	5	25	A	15/11/2019	1	28/02/2020	18	17/03/2020	0	0	0	0	0.0	0	0.0	0.0	0	148	0	0	0	0	161	0	0	0	0	178	0	0	0	0	0	0	0	0	0	0	000	000	0	0
25-B	5	25	B	15/11/2019	1	28/02/2020	18	17/03/2020	2	0	0	0	0.0	2	53.0	17.7	2	148	0	0	0	0	163	0	0	1	34	185	0	0	1	19	0	0	0	0	1	1	000	011	0	2
25-C	5	25	C	06/12/2019	3	28/02/2020	18	17/03/2020	3	2	3	21	7.0	0	0.0	0.0	3	146	2	2	0	0	161	0	0	0	0	185	1	19	0	0	1	0	1	0	0	0	101	000	2	0
25-D	5	25	D	13/12/2019	5	10/03/2020	7	17/03/2020	3	1	1	34	34.0	2	2.0	0.7	3	146	0	0	2	2	163	1	34	0	0	178	0	0	0	0	0	1	0	1	0	0	010	100	1	1
26-A	5	26	A	15/11/2019	2	25/02/2020	21	17/03/2020	3	2	3	65	21.7	0	0.0	0.0	3	147	0	0	0	0	166	2	38	0	0	183	1	27	0	0	0	1	1	0	0	0	011	000	2	0
26-B	5	26	B	15/11/2019	1	28/02/2020	18	17/03/2020	3	0	0	0	0.0	3	28.0	9.3	3	147	0	0	0	0	171	0	0	2	3	174	0	0	1	25	0	0	0	0	1	1	000	011	0	2
26-C	5	26	C	06/12/2019	4	25/02/2020	21	17/03/2020	4	1	1	25	25.0	3	86.0	28.7	4	150	0	0	1	48	166	0	0	2	38	174	1	25	0	0	0	0	1	1	1	0	001	110	1	2
26-D	5	26	D	13/12/2019	6	10/03/2020	7	17/03/2020	4	2	3	51	17.0	1	27.0	9.0	4	150	1	48	0	0	171	2	3	0	0	183	0	0	1	27	1	1	0	0	0	1	110	001	2	1
27-A	5	27	A	06/12/2019	3	10/03/2020	7	17/03/2020	3	3	3	54	18.0	0	0.0	0.0	3	149	1	18	0	0	172	1	20	0	0	177	1	16	0	0	1	1	1	0	0	0	111	000	3	0
27-B	5	27	B	13/12/2019	5	28/02/2020	18	17/03/2020	5	1	4	62	15.5	1	18.0	6.0	5	149	0	0	1	18	169	4	62	0	0	180	0	0	0	0	0	1	0	1	0	0	010	100	1	1
27-C	5	27	C	06/12/2019	4	10/03/2020	7	17/03/2020	1	0	0	0	0.0	1	20.0	6.7	1	145	0	0	0	0	172	0	0	1	20	180	0	0	0	0	0	0	0	0	1	0	000	010	0	1
27-D	5	27	D	06/12/2019	4	28/02/2020	18	17/03/2020	5	0	0	0	0.0	5	78.0	26.0	5	145	0	0	0	0	169	0	0	4	62	177	0	0	1	16	0	0	0	0	1	1	000	011	0	2
28-A	5	28	A	13/12/2019	6	28/02/2020	18	17/03/2020	4	2	4	44	11.0	0	0.0	0.0	4	158	2	6	0	0	168	0	0	0	0	173	2	38	0	0	1	0	1	0	0	0	101	000	2	0
28-B	5	28	B	15/11/2019	1	28/02/2020	18	17/03/2020	2	0	0	0	0.0	2	6.0	2.0	2	158	0	0	2	6	164	0	0	0	0	176	0	0	0	0	0	0	0	1	0	0	000	100	0	1
28-C	5	28	C	06/12/2019	4	10/03/2020	7	17/03/2020	2	1	1	28	28.0	1	10.0	3.3	2	155	1	28	1	10	168	0	0	0	0	176	0	0	0	0	1	0	0	1	0	0	100	100	1	1
28-D	5	28	D	13/12/2019	5	28/02/2020	18	17/03/2020	4	1	1	10	10.0	3	66.0	22.0	4	155	1	10	1	28	164	0	0	0	0	173	0	0	2	38	1	0	0	1	0	1	100	101	1	2
29-A	5	29	A	06/12/2019	4	10/03/2020	7	17/03/2020	6	1	3	28	0.0	3	29.0	9.7	6	154	0	0	0	0	165	3	28	1	22	184	0	0	2	7	0	1	0	0	1	1	010	011	1	2
29-B	5	29	B	15/12/2019	5	25/02/2020	21	17/03/2020	4	2	3	71	23.7	1	27.0	9.0	4	154	0	0	0	0	160	2	43	0	0	182	1	28	1	27	0	1	1	0	0	1	011	001	2	1
29-C	5	29	C	06/12/2019	4	28/02/2020	18	17/03/2020	7	3	3	76	25.3	4	56.0	18.7	7	152	1	27	0	0	165	1	22	3	28	182	1	27	1	28	1	1	1	0	1	1	111	011	3	2
29-D	5	29	D	13/12/2019	5	25/02/2020	21	17/03/2020	5	1	2	7	3.5	3	70.0	23.3	5	152	0	0	1	27	160	0	0	2	43	184	2	7	0	0	0	0	1	1	1	0	001	110	1	2
30-A	5	30	A	06/12/2019	3	10/03/2020	7	17/03/2020	5	2	4	44	11.0	1	60.0	20.0	5	151	3	37	0	0	170	0	0	0	0	175	1	7	1	60	1	0	1	0	0	1	101	001	2	1
30-B	5	30	B	13/12/2019	6	25/02/2020	21	17/03/2020	8	2	2	39	19.5	6	66.0	22.0	8	151	0	0	3	37	159	1	9	3	29	186	1	30	0	0	0	1	1	1	1	0	011	110	2	2
30-C	5	30	C	13/12/2019	5	28/02/2020	18	17/03/2020	1	0	0	0	0.0	1	30.0	10.0	1	157	0	0	0	0	170	0	0	0	0	186	0	0	1	30	0	0	0	0	0	1	000	001	0	1
30-D	5	30	D	06/12/2019	3	28/02/2020	18	17/03/2020	6	2	4	89	22.3	2	16.0	5.3	6	157	0	0	0	0	159	3	29	1	9	175	1	60	1	7	0	1	1	0	1	1	011	011	2	2
31-A	5	31	A	06/12/2019	4	25/02/2020	21	17/03/2020	3	0	0	0	0.0	3	88.0	29.3	3	153	0	0	1	33	162	0	0	2	55	181	0	0	0	0	0	0	0	1	1	0	000	110	0	2
31-B	5	31	B	15/11/2019	1	28/02/2020	18	17/03/2020	4	1	1	33	33.0	3	38.0	12.7	4	153	1	33	0	0	167	0	0	2	24	179	0	0	1	14	1	0	0	0	1	1	100	011	1	2
31-C	5	31	C	15/11/2019	2	28/02/2020	18	17/03/2020	3	2	3	69	23.0	0	0.0	0.0	3	156	0	0	0	0	162	2	55	0	0	179	1	14	0	0	0	1	1	0	0	0	011	000	2	0
31-D	5	31	D	06/12/2019	3	10/03/2020	7	17/03/2020	2	1	2	24	12.0	0	0.0	0.0	2	156	0	0	0	0	167	2	24	0	0	181	0	0	0	0	0	1	0	0	0	0	010	000	1	0
