# Supplementary material for: Intrasexual aggression reduces mating success in field crickets
Source: Ecol Evol. 2023 Oct 1;13(10):e10557. doi: 10.1002/ece3.10557 (PMC10542478; doi:10.1002/ece3.10557)
Supplement: Supplementary file 1 — Data S1 [file ECE3-13-e10557-s001.zip › Data and R Code/R Data/Chi-Sq.csv]

Obs	IO	EO	Cat	IC	EC
000	35	34	0	35	34
100	12	15	1	49	51
010	18	13	2	31	31
001	19	23	3	9	8
110	8	10
101	9	4
011	14	17
111	9	8
