# Supplementary material for: Intrasexual aggression reduces mating success in field crickets
Source: Ecol Evol. 2023 Oct 1;13(10):e10557. doi: 10.1002/ece3.10557 (PMC10542478; doi:10.1002/ece3.10557)
Supplement: Supplementary file 1 — Data S1 [file ECE3-13-e10557-s001.zip › Data and R Code/R Data/csECna.csv]

	Cat	Obs
1	0	EC
2	0	EC
3	0	EC
4	0	EC
5	0	EC
6	0	EC
7	0	EC
8	0	EC
9	0	EC
10	0	EC
11	0	EC
12	0	EC
13	0	EC
14	0	EC
15	0	EC
16	0	EC
17	0	EC
18	0	EC
19	0	EC
20	0	EC
21	0	EC
22	0	EC
23	0	EC
24	0	EC
25	0	EC
26	0	EC
27	0	EC
28	0	EC
29	0	EC
30	0	EC
31	0	EC
32	0	EC
33	0	EC
34	0	EC
35	1	EC
36	1	EC
37	1	EC
38	1	EC
39	1	EC
40	1	EC
41	1	EC
42	1	EC
43	1	EC
44	1	EC
45	1	EC
46	1	EC
47	1	EC
48	1	EC
49	1	EC
50	1	EC
51	1	EC
52	1	EC
53	1	EC
54	1	EC
55	1	EC
56	1	EC
57	1	EC
58	1	EC
59	1	EC
60	1	EC
61	1	EC
62	1	EC
63	1	EC
64	1	EC
65	1	EC
66	1	EC
67	1	EC
68	1	EC
69	1	EC
70	1	EC
71	1	EC
72	1	EC
73	1	EC
74	1	EC
75	1	EC
76	1	EC
77	1	EC
78	1	EC
79	1	EC
80	1	EC
81	1	EC
82	1	EC
83	1	EC
84	1	EC
85	1	EC
86	2	EC
87	2	EC
88	2	EC
89	2	EC
90	2	EC
91	2	EC
92	2	EC
93	2	EC
94	2	EC
95	2	EC
96	2	EC
97	2	EC
98	2	EC
99	2	EC
100	2	EC
101	2	EC
102	2	EC
103	2	EC
104	2	EC
105	2	EC
106	2	EC
107	2	EC
108	2	EC
109	2	EC
110	2	EC
111	2	EC
112	2	EC
113	2	EC
114	2	EC
115	2	EC
116	2	EC
117	3	EC
118	3	EC
119	3	EC
120	3	EC
121	3	EC
122	3	EC
123	3	EC
124	3	EC
125	0	Random
126	0	Random
127	0	Random
128	0	Random
129	0	Random
130	0	Random
131	0	Random
132	0	Random
133	0	Random
134	0	Random
135	0	Random
136	0	Random
137	0	Random
138	0	Random
139	0	Random
140	0	Random
141	0	Random
142	0	Random
143	0	Random
144	0	Random
145	0	Random
146	0	Random
147	0	Random
148	0	Random
149	0	Random
150	0	Random
151	0	Random
152	0	Random
153	0	Random
154	0	Random
155	0	Random
156	1	Random
157	1	Random
158	1	Random
159	1	Random
160	1	Random
161	1	Random
162	1	Random
163	1	Random
164	1	Random
165	1	Random
166	1	Random
167	1	Random
168	1	Random
169	1	Random
170	1	Random
171	1	Random
172	1	Random
173	1	Random
174	1	Random
175	1	Random
176	1	Random
177	1	Random
178	1	Random
179	1	Random
180	1	Random
181	1	Random
182	1	Random
183	1	Random
184	1	Random
185	1	Random
186	1	Random
187	2	Random
188	2	Random
189	2	Random
190	2	Random
191	2	Random
192	2	Random
193	2	Random
194	2	Random
195	2	Random
196	2	Random
197	2	Random
198	2	Random
199	2	Random
200	2	Random
201	2	Random
202	2	Random
203	2	Random
204	2	Random
205	2	Random
206	2	Random
207	2	Random
208	2	Random
209	2	Random
210	2	Random
211	2	Random
212	2	Random
213	2	Random
214	2	Random
215	2	Random
216	2	Random
217	2	Random
218	3	Random
219	3	Random
220	3	Random
221	3	Random
222	3	Random
223	3	Random
224	3	Random
225	3	Random
226	3	Random
227	3	Random
228	3	Random
229	3	Random
230	3	Random
231	3	Random
232	3	Random
233	3	Random
234	3	Random
235	3	Random
236	3	Random
237	3	Random
238	3	Random
239	3	Random
240	3	Random
241	3	Random
242	3	Random
243	3	Random
244	3	Random
245	3	Random
246	3	Random
247	3	Random
248	3	Random
