# Supplementary material for: Intrasexual aggression reduces mating success in field crickets
Source: Ecol Evol. 2023 Oct 1;13(10):e10557. doi: 10.1002/ece3.10557 (PMC10542478; doi:10.1002/ece3.10557)
Supplement: Supplementary file 1 — Data S1 [file ECE3-13-e10557-s001.zip › Data and R Code/R Data/csER.csv]

Cat	Obs
0	EO
0	EO
0	EO
0	EO
0	EO
0	EO
0	EO
0	EO
0	EO
0	EO
0	EO
0	EO
0	EO
0	EO
0	EO
0	EO
0	EO
0	EO
0	EO
0	EO
0	EO
0	EO
0	EO
0	EO
0	EO
0	EO
0	EO
0	EO
0	EO
0	EO
0	EO
0	EO
0	EO
0	EO
100	EO
100	EO
100	EO
100	EO
100	EO
100	EO
100	EO
100	EO
100	EO
100	EO
100	EO
100	EO
100	EO
100	EO
100	EO
10	EO
10	EO
10	EO
10	EO
10	EO
10	EO
10	EO
10	EO
10	EO
10	EO
10	EO
10	EO
10	EO
1	EO
1	EO
1	EO
1	EO
1	EO
1	EO
1	EO
1	EO
1	EO
1	EO
1	EO
1	EO
1	EO
1	EO
1	EO
1	EO
1	EO
1	EO
1	EO
1	EO
1	EO
1	EO
1	EO
110	EO
110	EO
110	EO
110	EO
110	EO
110	EO
110	EO
110	EO
110	EO
110	EO
101	EO
101	EO
101	EO
101	EO
11	EO
11	EO
11	EO
11	EO
11	EO
11	EO
11	EO
11	EO
11	EO
11	EO
11	EO
11	EO
11	EO
11	EO
11	EO
11	EO
11	EO
111	EO
111	EO
111	EO
111	EO
111	EO
111	EO
111	EO
111	EO
0	Random
0	Random
0	Random
0	Random
0	Random
0	Random
0	Random
0	Random
0	Random
0	Random
0	Random
0	Random
0	Random
0	Random
0	Random
0	Random
1	Random
1	Random
1	Random
1	Random
1	Random
1	Random
1	Random
1	Random
1	Random
1	Random
1	Random
1	Random
1	Random
1	Random
1	Random
1	Random
10	Random
10	Random
10	Random
10	Random
10	Random
10	Random
10	Random
10	Random
10	Random
10	Random
10	Random
10	Random
10	Random
10	Random
10	Random
10	Random
100	Random
100	Random
100	Random
100	Random
100	Random
100	Random
100	Random
100	Random
100	Random
100	Random
100	Random
100	Random
100	Random
100	Random
100	Random
100	Random
11	Random
11	Random
11	Random
11	Random
11	Random
11	Random
11	Random
11	Random
11	Random
11	Random
11	Random
11	Random
11	Random
11	Random
11	Random
11	Random
101	Random
101	Random
101	Random
101	Random
101	Random
101	Random
101	Random
101	Random
101	Random
101	Random
101	Random
101	Random
101	Random
101	Random
101	Random
101	Random
110	Random
110	Random
110	Random
110	Random
110	Random
110	Random
110	Random
110	Random
110	Random
110	Random
110	Random
110	Random
110	Random
110	Random
110	Random
110	Random
111	Random
111	Random
111	Random
111	Random
111	Random
111	Random
111	Random
111	Random
111	Random
111	Random
111	Random
111	Random
111	Random
111	Random
111	Random
111	Random
