# Supplementary material for: Intrasexual aggression reduces mating success in field crickets
Source: Ecol Evol. 2023 Oct 1;13(10):e10557. doi: 10.1002/ece3.10557 (PMC10542478; doi:10.1002/ece3.10557)
Supplement: Supplementary file 1 — Data S1 [file ECE3-13-e10557-s001.zip › Data and R Code/R Data/csIC.csv]

Cat	Obs
0	IC
0	IC
0	IC
0	IC
0	IC
0	IC
0	IC
0	IC
0	IC
0	IC
0	IC
0	IC
0	IC
0	IC
0	IC
0	IC
0	IC
0	IC
0	IC
0	IC
0	IC
0	IC
0	IC
0	IC
0	IC
0	IC
0	IC
0	IC
0	IC
0	IC
0	IC
0	IC
0	IC
0	IC
0	IC
1	IC
1	IC
1	IC
1	IC
1	IC
1	IC
1	IC
1	IC
1	IC
1	IC
1	IC
1	IC
1	IC
1	IC
1	IC
1	IC
1	IC
1	IC
1	IC
1	IC
1	IC
1	IC
1	IC
1	IC
1	IC
1	IC
1	IC
1	IC
1	IC
1	IC
1	IC
1	IC
1	IC
1	IC
1	IC
1	IC
1	IC
1	IC
1	IC
1	IC
1	IC
1	IC
1	IC
1	IC
1	IC
1	IC
1	IC
1	IC
1	IC
1	IC
2	IC
2	IC
2	IC
2	IC
2	IC
2	IC
2	IC
2	IC
2	IC
2	IC
2	IC
2	IC
2	IC
2	IC
2	IC
2	IC
2	IC
2	IC
2	IC
2	IC
2	IC
2	IC
2	IC
2	IC
2	IC
2	IC
2	IC
2	IC
2	IC
2	IC
3	IC
3	IC
3	IC
3	IC
3	IC
3	IC
3	IC
3	IC
3	IC
0	Random
0	Random
0	Random
0	Random
0	Random
0	Random
0	Random
0	Random
0	Random
0	Random
0	Random
0	Random
0	Random
0	Random
0	Random
0	Random
0	Random
0	Random
0	Random
0	Random
0	Random
0	Random
0	Random
0	Random
0	Random
0	Random
0	Random
0	Random
0	Random
0	Random
0	Random
1	Random
1	Random
1	Random
1	Random
1	Random
1	Random
1	Random
1	Random
1	Random
1	Random
1	Random
1	Random
1	Random
1	Random
1	Random
1	Random
1	Random
1	Random
1	Random
1	Random
1	Random
1	Random
1	Random
1	Random
1	Random
1	Random
1	Random
1	Random
1	Random
1	Random
1	Random
2	Random
2	Random
2	Random
2	Random
2	Random
2	Random
2	Random
2	Random
2	Random
2	Random
2	Random
2	Random
2	Random
2	Random
2	Random
2	Random
2	Random
2	Random
2	Random
2	Random
2	Random
2	Random
2	Random
2	Random
2	Random
2	Random
2	Random
2	Random
2	Random
2	Random
2	Random
3	Random
3	Random
3	Random
3	Random
3	Random
3	Random
3	Random
3	Random
3	Random
3	Random
3	Random
3	Random
3	Random
3	Random
3	Random
3	Random
3	Random
3	Random
3	Random
3	Random
3	Random
3	Random
3	Random
3	Random
3	Random
3	Random
3	Random
3	Random
3	Random
3	Random
3	Random
