# Supplementary material for: Intrasexual aggression reduces mating success in field crickets
Source: Ecol Evol. 2023 Oct 1;13(10):e10557. doi: 10.1002/ece3.10557 (PMC10542478; doi:10.1002/ece3.10557)
Supplement: Supplementary file 1 — Data S1 [file ECE3-13-e10557-s001.zip › Data and R Code/R Data/csICna.csv]

	Cat	Obs
1	0	IC
2	0	IC
3	0	IC
4	0	IC
5	0	IC
6	0	IC
7	0	IC
8	0	IC
9	0	IC
10	0	IC
11	0	IC
12	0	IC
13	0	IC
14	0	IC
15	0	IC
16	0	IC
17	0	IC
18	0	IC
19	0	IC
20	0	IC
21	0	IC
22	0	IC
23	0	IC
24	0	IC
25	0	IC
26	0	IC
27	0	IC
28	0	IC
29	0	IC
30	0	IC
31	0	IC
32	0	IC
33	0	IC
34	0	IC
35	0	IC
36	1	IC
37	1	IC
38	1	IC
39	1	IC
40	1	IC
41	1	IC
42	1	IC
43	1	IC
44	1	IC
45	1	IC
46	1	IC
47	1	IC
48	1	IC
49	1	IC
50	1	IC
51	1	IC
52	1	IC
53	1	IC
54	1	IC
55	1	IC
56	1	IC
57	1	IC
58	1	IC
59	1	IC
60	1	IC
61	1	IC
62	1	IC
63	1	IC
64	1	IC
65	1	IC
66	1	IC
67	1	IC
68	1	IC
69	1	IC
70	1	IC
71	1	IC
72	1	IC
73	1	IC
74	1	IC
75	1	IC
76	1	IC
77	1	IC
78	1	IC
79	1	IC
80	1	IC
81	1	IC
82	1	IC
83	1	IC
84	1	IC
85	1	IC
86	2	IC
87	2	IC
88	2	IC
89	2	IC
90	2	IC
91	2	IC
92	2	IC
93	2	IC
94	2	IC
95	2	IC
96	2	IC
97	2	IC
98	2	IC
99	2	IC
100	2	IC
101	2	IC
102	2	IC
103	2	IC
104	2	IC
105	2	IC
106	2	IC
107	2	IC
108	2	IC
109	2	IC
110	2	IC
111	2	IC
112	2	IC
113	2	IC
114	2	IC
115	2	IC
116	3	IC
117	3	IC
118	3	IC
119	3	IC
120	3	IC
121	3	IC
122	3	IC
123	3	IC
124	3	IC
125	0	Random
126	0	Random
127	0	Random
128	0	Random
129	0	Random
130	0	Random
131	0	Random
132	0	Random
133	0	Random
134	0	Random
135	0	Random
136	0	Random
137	0	Random
138	0	Random
139	0	Random
140	0	Random
141	0	Random
142	0	Random
143	0	Random
144	0	Random
145	0	Random
146	0	Random
147	0	Random
148	0	Random
149	0	Random
150	0	Random
151	0	Random
152	0	Random
153	0	Random
154	0	Random
155	0	Random
156	1	Random
157	1	Random
158	1	Random
159	1	Random
160	1	Random
161	1	Random
162	1	Random
163	1	Random
164	1	Random
165	1	Random
166	1	Random
167	1	Random
168	1	Random
169	1	Random
170	1	Random
171	1	Random
172	1	Random
173	1	Random
174	1	Random
175	1	Random
176	1	Random
177	1	Random
178	1	Random
179	1	Random
180	1	Random
181	1	Random
182	1	Random
183	1	Random
184	1	Random
185	1	Random
186	1	Random
187	2	Random
188	2	Random
189	2	Random
190	2	Random
191	2	Random
192	2	Random
193	2	Random
194	2	Random
195	2	Random
196	2	Random
197	2	Random
198	2	Random
199	2	Random
200	2	Random
201	2	Random
202	2	Random
203	2	Random
204	2	Random
205	2	Random
206	2	Random
207	2	Random
208	2	Random
209	2	Random
210	2	Random
211	2	Random
212	2	Random
213	2	Random
214	2	Random
215	2	Random
216	2	Random
217	2	Random
218	3	Random
219	3	Random
220	3	Random
221	3	Random
222	3	Random
223	3	Random
224	3	Random
225	3	Random
226	3	Random
227	3	Random
228	3	Random
229	3	Random
230	3	Random
231	3	Random
232	3	Random
233	3	Random
234	3	Random
235	3	Random
236	3	Random
237	3	Random
238	3	Random
239	3	Random
240	3	Random
241	3	Random
242	3	Random
243	3	Random
244	3	Random
245	3	Random
246	3	Random
247	3	Random
248	3	Random
