# Supplementary material for: Intrasexual aggression reduces mating success in field crickets
Source: Ecol Evol. 2023 Oct 1;13(10):e10557. doi: 10.1002/ece3.10557 (PMC10542478; doi:10.1002/ece3.10557)
Supplement: Supplementary file 1 — Data S1 [file ECE3-13-e10557-s001.zip › Data and R Code/R Data/csIR.csv]

Cat	Obs
0	IO
0	IO
0	IO
0	IO
0	IO
0	IO
0	IO
0	IO
0	IO
0	IO
0	IO
0	IO
0	IO
0	IO
0	IO
0	IO
0	IO
0	IO
0	IO
0	IO
0	IO
0	IO
0	IO
0	IO
0	IO
0	IO
0	IO
0	IO
0	IO
0	IO
0	IO
0	IO
0	IO
0	IO
0	IO
100	IO
100	IO
100	IO
100	IO
100	IO
100	IO
100	IO
100	IO
100	IO
100	IO
100	IO
100	IO
10	IO
10	IO
10	IO
10	IO
10	IO
10	IO
10	IO
10	IO
10	IO
10	IO
10	IO
10	IO
10	IO
10	IO
10	IO
10	IO
10	IO
10	IO
1	IO
1	IO
1	IO
1	IO
1	IO
1	IO
1	IO
1	IO
1	IO
1	IO
1	IO
1	IO
1	IO
1	IO
1	IO
1	IO
1	IO
1	IO
1	IO
110	IO
110	IO
110	IO
110	IO
110	IO
110	IO
110	IO
110	IO
101	IO
101	IO
101	IO
101	IO
101	IO
101	IO
101	IO
101	IO
101	IO
11	IO
11	IO
11	IO
11	IO
11	IO
11	IO
11	IO
11	IO
11	IO
11	IO
11	IO
11	IO
11	IO
11	IO
111	IO
111	IO
111	IO
111	IO
111	IO
111	IO
111	IO
111	IO
111	IO
0	Random
0	Random
0	Random
0	Random
0	Random
0	Random
0	Random
0	Random
0	Random
0	Random
0	Random
0	Random
0	Random
0	Random
0	Random
0	Random
1	Random
1	Random
1	Random
1	Random
1	Random
1	Random
1	Random
1	Random
1	Random
1	Random
1	Random
1	Random
1	Random
1	Random
1	Random
1	Random
10	Random
10	Random
10	Random
10	Random
10	Random
10	Random
10	Random
10	Random
10	Random
10	Random
10	Random
10	Random
10	Random
10	Random
10	Random
10	Random
100	Random
100	Random
100	Random
100	Random
100	Random
100	Random
100	Random
100	Random
100	Random
100	Random
100	Random
100	Random
100	Random
100	Random
100	Random
100	Random
11	Random
11	Random
11	Random
11	Random
11	Random
11	Random
11	Random
11	Random
11	Random
11	Random
11	Random
11	Random
11	Random
11	Random
11	Random
11	Random
101	Random
101	Random
101	Random
101	Random
101	Random
101	Random
101	Random
101	Random
101	Random
101	Random
101	Random
101	Random
101	Random
101	Random
101	Random
101	Random
110	Random
110	Random
110	Random
110	Random
110	Random
110	Random
110	Random
110	Random
110	Random
110	Random
110	Random
110	Random
110	Random
110	Random
110	Random
110	Random
111	Random
111	Random
111	Random
111	Random
111	Random
111	Random
111	Random
111	Random
111	Random
111	Random
111	Random
111	Random
111	Random
111	Random
111	Random
111	Random
