# Supplementary material for: Intrasexual aggression reduces mating success in field crickets
Source: Ecol Evol. 2023 Oct 1;13(10):e10557. doi: 10.1002/ece3.10557 (PMC10542478; doi:10.1002/ece3.10557)
Supplement: Supplementary file 1 — Data S1 [file ECE3-13-e10557-s001.zip › Data and R Code/R Data/Figs.csv]

AggPattern	IPatternFreq	EPatternFreq	IPatternFreqProp	EPatternFreqProp	TrialsE	AvMatSucE	AvMatSucESE	AvMatSucESEProp	AggE	MatEfE1	MatEfE2	MatEfE3	NME	MatEfE1Prop	MatEfE2Prop	MatEfE3Prop	NMEProp	AggFBin	AvMatSucFBin	AvMatSucFBinSE	AvMatSucFBinSEProp	MatEfFBin1	MatEfFBin2	MatEfFBin3	NMFBin	MatEfFBin1Prop	MatEfFBin2Prop	MatEfFBin3Prop	NMFBinProp	AggF	AvMatSucF	AvMatSucFSE	AvMatSucFSEProp	MatEfF1	MatEfF2	MatEfF3	NMF	MatEfF1Prop	MatEfF2Prop	MatEfF3Prop	NMFProp
0	35	34	0.282258065	0.274193548	0	0.851851852	0.069669625	0.036257223	0	15	7	1	4	0.15625	0.072916667	0.010416667	0.041666667	0	0.93902439	0.024572272	0.024421981	59	17	1	5	0.614583333	0.177083333	0.010416667	0.052083333	0	0.93902439	0.024572272	0.024421981	59	17	1	5	0.614583333	0.177083333	0.010416667	0.052083333
1	19	23	0.153225806	0.185483871	1	0.904761905	0.045843796	0.02995966	1	25	6	0	2	0.260416667	0.0625	0	0.020833333	1	0.214285714	0.043459593	0.041878712	2	1	0	11	0.020833333	0.010416667	0	0.114583333	1	0.3	0.049300665	0.046770717	2	1	0	7	0.020833333	0.010416667	0	0.072916667
10	18	13	0.14516129	0.10483871	2	0.789473684	0.096091677	0.041608917	2	10	3	0	4	0.104166667	0.03125	0	0.041666667													2	0	0	0	0	0	0	2	0	0	0	0.020833333
100	12	15	0.096774194	0.120967742	3	0.5	0.188982237	0.051031036	3	7	2	0	3	0.072916667	0.020833333	0	0.03125													3	0	0	0	0	0	0	2	0	0	0	0.020833333
11	14	17	0.112903226	0.137096774					4	2	0	0	1	0.020833333	0	0	0.010416667
101	9	4	0.072580645	0.032258065					5	1	0	0	2	0.010416667	0	0	0.020833333
110	8	10	0.064516129	0.080645161					6	0	0	0	0	0	0	0	0
111	9	8	0.072580645	0.064516129					7	1	0	0	0	0.010416667	0	0	0
