# Supplementary material for: Intrasexual aggression reduces mating success in field crickets
Source: Ecol Evol. 2023 Oct 1;13(10):e10557. doi: 10.1002/ece3.10557 (PMC10542478; doi:10.1002/ece3.10557)
Supplement: Supplementary file 1 — Data S1 [file ECE3-13-e10557-s001.zip › Data and R Code/R Data/Individuals.csv]

Focal	Interacting	Agg	Trial_ID	#I	Dur	AvDur	Trial
01-A	01-B	1	002	1	10	10	1
01-A	01-C	0	011	0	0	0	2
01-A	01-D	0	013	0	0	0	3
01-B	01-A	0	002	0	0	0	1
01-B	01-D	1	010	1	12	12	2
01-B	01-C	0	017	0	0	0	3
01-C	01-D	0	004	0	0	0	1
01-C	01-A	1	011	1	1	1	2
01-C	01-B	0	017	0	0	0	3
01-D	01-C	0	004	0	0	0	1
01-D	01-B	0	010	0	0	0	2
01-D	01-A	0	013	0	0	0	3
02-A	02-B	0	003	0	0	0	1
02-A	02-C	1	007	1	16	16	2
02-A	02-D	1	016	1	3	3	3
02-B	02-A	0	003	0	0	0	1
02-B	02-D	0	008	0	0	0	2
02-B	02-C	0	018	0	0	0	3
02-C	02-D	0	006	0	0	0	1
02-C	02-A	0	007	0	0	0	2
02-C	02-B	1	018	1	10	10	3
02-D	02-C	0	006	0	0	0	1
02-D	02-B	0	008	0	0	0	2
02-D	02-A	0	016	0	0	0	3
03-A	03-A	1	005	1	6	6	1
03-A	03-A	0	012	0	0	0	2
03-A	03-B	1	015	1	5	5	3
03-B	03-A	1	005	1	33	33	1
03-B	03-D	1	009	1	9	9	2
03-B	03-C	0	014	0	0	0	3
03-C	03-D	1	001	1	22	22	1
03-C	03-A	1	012	1	14	14	2
03-C	03-B	0	014	0	0	0	3
03-D	03-C	1	001	1	12	12	1
03-D	03-B	1	009	2	33	16.5	2
03-D	03-A	1	015	1	2	2	3
04-A	04-B	0	023	0	0	0	1
04-A	04-C	1	035	1	3	3	2
04-A	04-D	0	043	0	0	0	3
04-B	04-A	0	023	0	0	0	1
04-B	04-D	1	042	2	40	20	2
04-B	04-C	0	051	0	0	0	3
04-C	04-D	0	021	0	0	0	1
04-C	04-A	0	035	0	0	0	2
04-C	04-B	0	051	0	0	0	3
04-D	04-C	0	021	0	0	0	1
04-D	04-B	0	042	0	0	0	2
04-D	04-A	0	043	0	0	0	3
05-A	05-B	0	020	0	0	0	1
05-A	05-C	0	039	0	0	0	2
05-A	05-D	0	045	0	0	0	3
05-B	05-A	0	020	0	0	0	1
05-B	05-D	0	034	0	0	0	2
05-B	05-C	0	053	0	0	0	3
05-C	05-D	0	027	0	0	0	1
05-C	05-A	0	039	0	0	0	2
05-C	05-B	1	053	0	0	0	3
05-D	05-C	0	027	0	0	0	1
05-D	05-B	0	034	0	0	0	2
05-D	05-A	1	045	1	14	14	3
06-A	06-B	1	022	1	5	5	1
06-A	06-C	0	037	0	0	0	2
06-A	06-D	0	044	0	0	0	3
06-B	06-A	0	022	0	0	0	1
06-B	06-D	0	041	0	0	0	2
06-B	06-C	1	050	1	5	5	3
06-C	06-D	0	029	0	0	0	1
06-C	06-A	0	037	0	0	0	2
06-C	06-B	0	050	0	0	0	3
06-D	06-C	0	029	0	0	0	1
06-D	06-B	0	041	0	0	0	2
06-D	06-A	0	044	0	0	0	3
07-A	07-B	0	030	0	0	0	1
07-A	07-C	0	038	0	0	0	2
07-A	07-D	0	046	0	0	0	3
07-B	07-A	1	030	1	19	19	1
07-B	07-D	1	033	1	43	43	2
07-B	07-C	0	048	0	0	0	3
07-C	07-D	1	024	2	46	23	1
07-C	07-A	1	038	1	4	4	2
07-C	07-B	0	048	0	0	0	3
07-D	07-C	0	024	0	0	0	1
07-D	07-B	0	033	0	0	0	2
07-D	07-A	1	046	1	25	25	3
08-A	08-B	1	028	1	24	24	1
08-A	08-C	0	031	0	0	0	2
08-A	08-D	0	054	0	0	0	3
08-B	08-A	0	028	0	0	0	1
08-B	08-D	0	032	0	0	0	2
08-B	08-C	1	054	1	18	18	3
08-C	08-D	1	025	1	6	6	1
08-C	08-A	0	031	0	0	0	2
08-C	08-B	0	054	0	0	0	3
08-D	08-C	0	025	0	0	0	1
08-D	08-B	0	032	0	0	0	2
08-D	08-A	1	052	1	1	1	3
09-A	09-B	0	019	0	0	0	1
09-A	09-C	1	040	1	20	20	2
09-A	09-D	0	049	0	0	0	3
09-B	09-A	0	019	0	0	0	1
09-B	09-D	0	036	0	0	0	2
09-B	09-C	1	047	2	44	22	3
09-C	09-D	1	026	1	17	17	1
09-C	09-A	0	040	0	0	0	2
09-C	09-B	0	047	0	0	0	3
09-D	09-C	0	026	0	0	0	1
09-D	09-B	0	036	0	0	0	2
09-D	09-A	0	049	0	0	0	3
10-A	10-B	0	072	0	0	0	1
10-A	10-C	0	087	0	0	0	2
10-A	10-D	0	115	0	0	0	3
10-B	10-A	1	072	1	3	3	1
10-B	10-D	0	092	0	0	0	2
10-B	10-C	0	103	0	0	0	3
10-C	10-D	0	058	0	0	0	1
10-C	10-A	1	087	2	11	5.5	2
10-C	10-B	0	103	0	0	0	3
10-D	10-C	0	058	0	0	0	1
10-D	10-B	0	092	0	0	0	2
10-D	10-A	1	115	2	43	21.5	3
11-A	11-B	0	074	0	0	0	1
11-A	11-C	1	083	2	8	4	2
11-A	11-D	0	110	0	0	0	3
11-B	11-A	0	074	0	0	0	1
11-B	11-D	0	093	0	0	0	2
11-B	11-C	1	119	5	17	3.4	3
11-C	11-D	1	063	1	19	19	1
11-C	11-A	1	083	2	27	13.5	2
11-C	11-B	0	119	0	0	0	3
11-D	11-C	0	063	0	0	0	1
11-D	11-B	1	093	1	11	11	2
11-D	11-A	1	110	2	26	13	3
12-A	12-B	0	062	0	0	0	1
12-A	12-C	1	095	1	25	25	2
12-A	12-D	0	112	0	0	0	3
12-B	12-A	0	062	0	0	0	1
12-B	12-D	0	101	0	0	0	2
12-B	12-C	1	104	1	16	16	3
12-C	12-D	0	076	0	0	0	1
12-C	12-A	1	095	1	9	9	2
12-C	12-B	0	104	0	0	0	3
12-D	12-C	0	076	0	0	0	1
12-D	12-B	1	101	1	37	37	2
12-D	12-A	1	112	1	63	63	3
13-A	13-B	1	060	1	9	9	1
13-A	13-C	1	094	2	4	2	2
13-A	13-D	1	107	3	37	12.33333333	3
13-B	13-A	0	060	0	0	0	1
13-B	13-D	1	090	1	3	3	2
13-B	13-C	0	118	0	0	0	3
13-C	13-D	1	078	1	30	30	1
13-C	13-A	0	094	0	0	0	2
13-C	13-B	1	118	1	23	23	3
13-D	13-C	1	078	1	24	24	1
13-D	13-B	0	090	0	0	0	2
13-D	13-A	0	107	0	0	0	3
14-A	14-B	0	069	0	0	0	1
14-A	14-C	0	082	0	0	0	2
14-A	14-D	1	109	1	3	3	3
14-B	14-A	0	069	0	0	0	1
14-B	14-D	1	088	2	6	3	2
14-B	14-C	0	111	0	0	0	3
14-C	14-D	0	077	0	0	0	1
14-C	14-A	0	082	0	0	0	2
14-C	14-B	0	111	0	0	0	3
14-D	14-C	0	077	0	0	0	1
14-D	14-B	0	088	0	0	0	2
14-D	14-A	0	109	0	0	0	3
15-A	15-B	0	059	0	0	0	1
15-A	15-C	0	102	0	0	0	2
15-A	15-D	0	105	0	0	0	3
15-B	15-A	0	059	0	0	0	1
15-B	15-D	1	086	1	19	19	2
15-B	15-C	1	116	3	54	18	3
15-C	15-D	1	064	1	22	22	1
15-C	15-A	0	102	0	0	0	2
15-C	15-B	1	116	1	6	6	3
15-D	15-C	0	064	0	0	0	1
15-D	15-B	0	086	0	0	0	2
15-D	15-A	1	105	2	13	6.5	3
16-A	16-B	1	055	1	14	14	1
16-A	16-C	0	089	0	0	0	2
16-A	16-D	0	117	0	0	0	3
16-B	16-A	0	055	0	0	0	1
16-B	16-D	1	097	1	8	8	2
16-B	16-C	0	122	0	0	0	3
16-C	16-D	0	067	0	0	0	1
16-C	16-A	0	089	0	0	0	2
16-C	16-B	1	122	2	26	13	3
16-D	16-C	1	067	1	2	2	1
16-D	16-B	0	097	0	0	0	2
16-D	16-A	1	117	2	55	27.5	3
17-A	17-B	1	071	2	6	3	1
17-A	17-C	0	080	0	0	0	2
17-A	17-D	0	123	0	0	0	3
17-B	17-A	0	071	0	0	0	1
17-B	17-D	0	096	0	0	0	2
17-B	17-C	1	108	1	20	20	3
17-C	17-D	0	070	0	0	0	1
17-C	17-A	0	080	0	0	0	2
17-C	17-B	1	108	1	17	17	3
17-D	17-C	0	070	0	0	0	1
17-D	17-B	0	096	0	0	0	2
17-D	17-A	1	123	2	34	17	3
18-A	18-B	0	075	0	0	0	1
18-A	18-C	1	099	1	19	19	2
18-A	18-D	1	121	1	1	1	3
18-B	18-A	0	075	0	0	0	1
18-B	18-D	0	079	0	0	0	2
18-B	18-C	0	120	0	0	0	3
18-C	18-D	0	068	0	0	0	1
18-C	18-A	1	099	1	6	6	2
18-C	18-B	1	120	1	2	2	3
18-D	18-C	1	068	1	9	9	1
18-D	18-B	1	079	1	12	12	2
18-D	18-A	1	121	1	4	4	3
19-A	19-B	1	057	1	3	3	1
19-A	19-C	1	100	1	7	7	2
19-A	19-D	1	114	2	6	3	3
19-B	19-A	0	057	0	0	0	1
19-B	19-D	0	084	0	0	0	2
19-B	19-C	0	124	0	0	0	3
19-C	19-D	0	061	0	0	0	1
19-C	19-A	0	100	0	0	0	2
19-C	19-B	0	124	0	0	0	3
19-D	19-C	1	061	1	6	6	1
19-D	19-B	0	084	0	0	0	2
19-D	19-A	1	114	2	6	3	3
20-A	20-B	0	067	0	0	0	1
20-A	20-C	1	091	1	5	5	2
20-A	20-D	0	125	0	0	0	3
20-B	20-A	0	067	0	0	0	1
20-B	20-D	0	081	0	0	0	2
20-B	20-C	1	113	1	15	15	3
20-C	20-D	0	056	0	0	0	1
20-C	20-A	0	091	0	0	0	2
20-C	20-B	0	113	0	0	0	3
20-D	20-C	1	056	2	15	7.5	1
20-D	20-B	1	081	1	15	15	2
20-D	20-A	1	125	2	6	3	3
21-A	21-B	0	073	0	0	0	1
21-A	21-C	1	098	1	34	34	2
21-A	21-D	1	126	2	31	15.5	3
21-B	21-A	0	073	0	0	0	1
21-B	21-D	0	085	0	0	0	2
21-B	21-C	0	106	0	0	0	3
21-C	21-D	0	066	0	0	0	1
21-C	21-A	0	098	0	0	0	2
21-C	21-B	0	106	0	0	0	3
21-D	21-C	0	066	0	0	0	1
21-D	21-B	0	085	0	0	0	2
21-D	21-A	0	126	0	0	0	3
22-A	22-B	0	132	0	0	0	1
22-A	22-C	1	136	1	24	24	2
22-A	22-D	1	143	2	16	8	3
22-B	22-A	0	132	0	0	0	1
22-B	22-D	0	138	0	0	0	2
22-B	22-C	0	142	0	0	0	3
22-C	22-D	0	127	0	0	0	1
22-C	22-A	0	136	0	0	0	2
22-C	22-B	0	142	0	0	0	3
22-D	22-C	0	127	0	0	0	1
22-D	22-B	0	138	0	0	0	2
22-D	22-A	0	143	0	0	0	3
23-A	23-B	1	130	2	27	13.5	1
23-A	23-C	0	137	0	0	0	2
23-A	23-D	1	139	1	10	10	3
23-B	23-A	0	130	0	0	0	1
23-B	23-D	1	135	1	16	16	2
23-B	23-C	0	141	0	0	0	3
23-C	23-D	1	128	2	26	13	1
23-C	23-A	1	137	1	8	8	2
23-C	23-B	1	141	2	17	8.5	3
23-D	23-C	1	128	1	1	1	1
23-D	23-B	1	135	1	17	17	2
23-D	23-A	0	139	0	0	0	3
24-A	24-B	0	129	0	0	0	1
24-A	24-C	0	134	0	0	0	2
24-A	24-D	0	144	0	0	0	3
24-B	24-A	0	129	0	0	0	1
24-B	24-D	0	133	0	0	0	2
24-B	24-C	0	140	0	0	0	3
24-C	24-D	0	131	0	0	0	1
24-C	24-A	1	134	1	3	3	2
24-C	24-B	1	140	1	10	10	3
24-D	24-C	1	131	1	41	41	1
24-D	24-B	1	133	1	17	17	2
24-D	24-A	1	144	2	16	8	3
25-A	25-B	0	148	0	0	0	1
25-A	25-C	0	161	0	0	0	2
25-A	25-D	0	178	0	0	0	3
25-B	25-A	0	148	0	0	0	1
25-B	25-D	0	163	0	0	0	2
25-B	25-C	0	185	0	0	0	3
25-C	25-D	1	146	2	2	1	1
25-C	25-A	0	161	0	0	0	2
25-C	25-B	1	185	1	19	19	3
25-D	25-C	0	146	0	0	0	1
25-D	25-B	1	163	1	34	34	2
25-D	25-A	0	178	0	0	0	3
26-A	26-B	0	147	0	0	0	1
26-A	26-C	1	166	2	38	19	2
26-A	26-D	1	183	1	27	27	3
26-B	26-A	0	147	0	0	0	1
26-B	26-D	0	171	0	0	0	2
26-B	26-C	0	174	0	0	0	3
26-C	26-D	0	150	0	0	0	1
26-C	26-A	0	166	0	0	0	2
26-C	26-B	1	174	1	25	25	3
26-D	26-C	1	150	1	48	48	1
26-D	26-B	1	171	2	3	1.5	2
26-D	26-A	0	183	0	0	0	3
27-A	27-B	1	149	1	18	18	1
27-A	27-C	1	172	1	20	20	2
27-A	27-D	1	177	1	16	16	3
27-B	27-A	0	149	0	0	0	1
27-B	27-D	1	169	4	62	15.5	2
27-B	27-C	0	180	0	0	0	3
27-C	27-D	0	145	0	0	0	1
27-C	27-A	0	172	0	0	0	2
27-C	27-B	0	180	0	0	0	3
27-D	27-C	0	145	0	0	0	1
27-D	27-B	0	169	0	0	0	2
27-D	27-A	0	177	0	0	0	3
28-A	28-B	1	158	2	6	3	1
28-A	28-C	0	168	0	0	0	2
28-A	28-D	1	173	2	38	19	3
28-B	28-A	0	158	0	0	0	1
28-B	28-D	0	164	0	0	0	2
28-B	28-C	0	176	0	0	0	3
28-C	28-D	1	155	1	28	28	1
28-C	28-A	0	168	0	0	0	2
28-C	28-B	0	176	0	0	0	3
28-D	28-C	1	155	1	10	10	1
28-D	28-B	0	164	0	0	0	2
28-D	28-A	0	173	0	0	0	3
29-A	29-B	0	154	0	0	0	1
29-A	29-C	1	165	3	28	9.333333333	2
29-A	29-D	0	184	0	0	0	3
29-B	29-A	0	154	0	0	0	1
29-B	29-D	1	160	2	43	21.5	2
29-B	29-C	1	182	1	28	28	3
29-C	29-D	1	152	1	27	27	1
29-C	29-A	1	165	1	22	22	2
29-C	29-B	1	182	1	27	27	3
29-D	29-C	0	152	0	0	0	1
29-D	29-B	0	160	0	0	0	2
29-D	29-A	1	184	2	7	3.5	3
30-A	30-B	1	151	3	37	12.33333333	1
30-A	30-C	0	170	0	0	0	2
30-A	30-D	1	175	1	7	7	3
30-B	30-A	0	151	0	0	0	1
30-B	30-D	1	159	0	0	0	2
30-B	30-C	1	186	1	30	30	3
30-C	30-D	0	157	0	0	0	1
30-C	30-A	0	170	0	0	0	2
30-C	30-B	0	186	0	0	0	3
30-D	30-C	0	157	0	0	0	1
30-D	30-B	1	159	3	29	9.666666667	2
30-D	30-A	1	175	1	60	60	3
31-A	31-B	0	153	0	0	0	1
31-A	31-C	0	162	0	0	0	2
31-A	31-D	0	181	0	0	0	3
31-B	31-A	1	153	1	33	33	1
31-B	31-D	0	167	0	0	0	2
31-B	31-C	0	179	0	0	0	3
31-C	31-D	0	156	0	0	0	1
31-C	31-A	1	162	2	55	27.5	2
31-C	31-B	1	179	1	14	14	3
31-D	31-C	0	156	0	0	0	1
31-D	31-B	1	162	2	24	12	2
31-D	31-A	0	181	0	0	0	3
