# Supplementary material for: Intrasexual aggression reduces mating success in field crickets
Source: Ecol Evol. 2023 Oct 1;13(10):e10557. doi: 10.1002/ece3.10557 (PMC10542478; doi:10.1002/ece3.10557)
Supplement: Supplementary file 1 — Data S1 [file ECE3-13-e10557-s001.zip › Data and R Code/Tinsley & Bailey - R Script.R]

# Intrasexual aggression reduces mating success in field crickets

# Eleanor K. Tinsley - ORCiD 0000-0001-6779-5272
# R Script

# Friday 25th August 2023


### Packages and Data ######################

rm(list=(ls()))


# R Studio Version:
RStudio.Version()
#R version 4.2.2 (2022-10-31 ucrt) -- "Innocent and Trusting"
#$mode
#[1] "desktop"
#$version
#[1] ‘2023.6.0.421’
#$long_version
#[1] "2023.06.0+421"
#$release_name
#[1] "Mountain Hydrangea"
#citation()

# Analyses Libraries:
library("gridExtra")
library(lme4)
library(Matrix)
library(tidyverse)


# Package Audit Libraries:
library(devtools)
library("NCmisc")


# Citations:
citation("gridExtra")
citation("lme4")
citation("Matrix")
citation("tidyverse")

# Package Audit:
# Functions used in each package (base R):
library("NCmisc")
list.functions.in.file("Tinsley & Bailey - R Script.R")
#character(0):
# "aes", "element_blank", "gather", "geom_col", "geom_errorbar", "ggplot", 
# "glmer", "grid.arrange", "lmer", "rename", "scale_fill_manual", 
# "scale_y_continuous", "stale_package_check", "theme", "theme_classic", 
# "xlab", "ylab"              
#package:base:
#  "c", "colnames", "factor", "library", "ls", "print", "rm", "subset", 
# "summary", "table"   
#package:devtools:
# "install_github"
#package:NCmisc:
# "list.functions.in.file"
#package:stats:
# "anova", "chisq.test", "cor.test", "glm", "logLik", "na.omit", "pchisq", 
# "wilcox.test"
#package:utils:
# "citation", "read.csv", "View", "write.csv"

#$`tools:rstudio`
#[1] "RStudio.Version"

# Functions used in each package (loaded libraries):
library(devtools)
install_github("MichaelChirico/funchir")
funchir::stale_package_check('Tinsley & Bailey - R Script.R')
#package:Matrix:
# print, summary
#package:lme4:
# glmer, lmer
#package:ggplot2:
# aes, element_blank, geom_col, geom_errorbar, ggplot, scale_fill_manual, 
# scale_y_continuous, theme, theme_classic, xlab, ylab
#package:gridExtra:
# grid.arrange
#package:NCmisc:
# list.functions.in.file
#package:devtools:
# install_github


#Data:
agg=read.csv("./R Data/Aggression.csv",header=TRUE)
aggmat=read.csv(file="./R Data/AggMat.csv",header=TRUE)
agg_removed=read.csv(file="./R Data/AggressiveOnly.csv",header=TRUE)
cs=read.csv(file="./R Data/Chi-Sq.csv",header=TRUE)
csEC=read.csv(file="./R Data/csEC.csv",header=TRUE)
csECna=read.csv(file="./R Data/csECna.csv",header=TRUE)
csER=read.csv(file="./R Data/csER.csv",header=TRUE)
csIC=read.csv(file="./R Data/csIC.csv",header=TRUE)
csICna=read.csv(file="./R Data/csICna.csv",header=TRUE)
csIR=read.csv(file="./R Data/csIR.csv",header=TRUE)
figs=read.csv(file="./R Data/Figs.csv",header=TRUE)
inds=read.csv(file="./R Data/Individuals.csv",header=TRUE)
matedonly=read.csv(file="./R Data/MatedOnly.csv",header=TRUE)
pairs=read.csv(file="./R Data/Pairings.csv",header=TRUE)


### Intrasexual Aggression - Repeatability ###################################


# (i) Variation and repeatability of male intrasexual aggression 
# (Analyses 1-8)


# 1)	Lines 204-205, 255 
#Test: Sum of binary instigated aggression across trials (0-3) 
#   against random expectation
#Model: Chi-square
#Result: χ23  = 18.816, N = 124, p < 0.001 ***
  
#  R Script:
csIC <- csIC %>% select(Cat:Obs)
View(csIC)
table(csIC$Cat, csIC$Obs)
csqIC <- chisq.test(table(csIC$Cat, csIC$Obs))
csqIC

subsetcsIC <- subset(csIC, select=c(Cat, Obs))
View(subsetcsIC)
csICna <- na.omit(subsetcsIC)
View(csICna)
table(csICna$Cat, csICna$Obs)
csqICna <- chisq.test(table(csICna$Cat, csICna$Obs))
csqICna

View(csICna)
table(csICna$Cat, csICna$Obs)
csq1 <- chisq.test(table(csICna$Cat, csICna$Obs))
csq1
#X-squared = 18.816, df = 3, p-value = 0.0007712 ***


# 2)	Lines 204-205, 256 
#Test: Sum of binary expressed aggression across trials (0-3) 
#   against random expectation
#Model: Chi-square
#Result: χ23 = 18.581, N = 124, p < 0.001 ***
  
#  R Script: 
csEC <- csEC %>% select(Cat,Obs) 
View(csEC)
table(csEC$Cat, csEC$Obs)
csqEC <- chisq.test(table(csEC$Cat, csEC$Obs))
csqEC

subsetcsEC <- subset(csEC, select=c(Cat, Obs))
View(subsetcsEC)
csECna <- na.omit(subsetcsEC)
View(csECna)
table(csECna$Cat, csECna$Obs)
csqECna <- chisq.test(table(csECna$Cat, csECna$Obs))
csqECna

table(csECna$Cat, csECna$Obs)
csq2 <- chisq.test(table(csECna$Cat, csECna$Obs))
csq2
#X-squared = 18.581, df = 3, p-value = 0.0003338 ***

  
#  3)	Lines 205-209, 260  
#Test: Focal partner identity against aggression (1/0)
#Model: Linear mixed-effect model (LMM) with log-likelihood ratio test (LRT)
#Result: χ25 = 0.260, N = 124, p = 0.130

#R Script:
  library(lme4)
colnames(inds)[1]<-"Focal"
m1<-glmer(Agg~Trial+(1|Focal)+(1|Interacting),family=binomial,data=inds)
mf<-glmer(Agg~Trial+(1|Focal),family=binomial,data=inds)
mi<-glmer(Agg~Trial+(1|Interacting),family=binomial,data=inds)
summary(m1)
#Random effects:
#  Groups      Name        Variance Std.Dev.
#Interacting (Intercept) 0.05661  0.2379  
#Focal       (Intercept) 0.27699  0.5263 
#Focal:
anova(mi,m1)
#   npar    AIC    BIC  logLik deviance  Chisq Df Pr(>Chisq)
#m2    3 491.14 502.89 -242.57   485.14                     
#m1    4 491.87 507.55 -241.94   483.87 1.2676  1     0.2602
pchisq(2*(logLik(m1)-logLik(mi)),df=1,lower.tail=FALSE)/2
#'log Lik.' 0.1301068 (df=4)


# 4)	Lines 205-209, 260-261 
#Test: Interacting partner identity against aggression (1/0)
#Model: Linear mixed-effect model (LMM) with log-likelihood ratio test (LRT)
#Result: χ25 = 0.808, N = 124, p = 0.404

#R Script: 
colnames(inds)[1]<-"Focal"
m1<-glmer(Agg~Trial+(1|Focal)+(1|Interacting),family=binomial,data=inds)
mf<-glmer(Agg~Trial+(1|Focal),family=binomial,data=inds)
mi<-glmer(Agg~Trial+(1|Interacting),family=binomial,data=inds)
summary(m1)
#Random effects:
#  Groups      Name        Variance Std.Dev.
#Interacting (Intercept) 0.05661  0.2379  
#Focal       (Intercept) 0.27699  0.5263 
# Interacting:
anova(mf,m1)
#   npar    AIC    BIC  logLik deviance Chisq Df Pr(>Chisq)
#m3    3 489.93 501.69 -241.96   483.93                    
#m1    4 491.87 507.55 -241.94   483.87 0.059  1     0.8081
pchisq(2*(logLik(m1)-logLik(mf)),df=1,lower.tail=FALSE)/2
#'log Lik.' 0.404032 (df=4)


# 5)	Lines 205-209, 264 
#Test: Focal partner identity against total aggressive duration
#Model: Linear mixed-effect model (LMM) with log-likelihood ratio test (LRT)
#Result: χ25 <0.001, N = 124, p = 0.500

#R Script: 
colnames(inds)[1]<-"Focal"
subset_inds <- subset(inds, X.I > 0)
View(subset_inds)
duration <- lmer(Dur~Trial+(1|Focal)+(1|Interacting),data=subset_inds)
summary(duration)
#Random effects:
#Groups      Name        Variance  Std.Dev.
#Interacting (Intercept) 3.705e+01  6.08697
#Focal       (Intercept) 1.688e-04  0.01299
#Residual                1.773e+02 13.31615
#Number of obs: 135, groups:  Interacting, 90; Focal, 88
reduceddurationf <- lmer(Dur~Trial+(1|Interacting),data=subset_inds)
reduceddurationf2 <- glmer(Dur~Trial+(1|Interacting),data=subset_inds)
summary(reduceddurationf2)
#REML criterion at convergence: 1099.1
#Scaled residuals: 
#  Min      1Q  Median      3Q     Max 
#-1.3246 -0.7214 -0.1832  0.4542  2.8586 
#Random effects:
#Groups      Name        Variance Std.Dev.
#Interacting (Intercept)  37.05    6.087  
#Residual                177.32   13.316  
#Number of obs: 135, groups:  Interacting, 90
#Fixed effects:
#             Estimate Std. Error t value
#(Intercept)   16.698      3.495   4.777
#Trial          1.126      1.530   0.736
#Correlation of Fixed Effects:
#(Intr)
#Trial -0.924
anova(reduceddurationf,duration)
#refitting model(s) with ML (instead of REML)
#  reduceddurationf: Dur ~ Trial + (1 | Interacting)
#duration: Dur ~ Trial + (1 | Focal) + (1 | Interacting)
#                 Df    AIC    BIC logLik deviance Chisq Chi Df Pr(>Chisq)
#reduceddurationf  4 1112.2 1123.8 -552.1   1104.2                        
#duration          5 1114.2 1128.7 -552.1   1104.2     0      1          1
#Focal removed loglik:
lrt5 <- pchisq(2*(logLik(duration)-logLik(reduceddurationf)),df=1,
               lower.tail=FALSE)/2
lrt5
#'log Lik.' 0.5 (df=5)


# 6)	Lines 205-209, 264 
#Test: Interacting partner identity against total aggressive duration
#Model: Linear mixed-effect model (LMM) with log-likelihood ratio test (LRT)
#Result: χ25 = 0.980, N = 124, p = 0.155

#R Script: 
duration <- lmer(Dur~Trial+(1|Focal)+(1|Interacting),data=subset_inds)
reduceddurationi <- lmer(Dur~Trial+(1|Focal),data=subset_inds)
reduceddurationi2 <- glmer(Dur~Trial+(1|Focal),data=subset_inds)
summary(reduceddurationi2)
#REML criterion at convergence: 1100.1
#Scaled residuals: 
#  Min      1Q  Median      3Q     Max 
#-1.2739 -0.7975 -0.1997  0.5437  2.8769 
#Random effects:
# Groups   Name        Variance Std.Dev.
#Focal    (Intercept)   8.625   2.937  
#Residual             205.008  14.318  
#Number of obs: 135, groups:  Focal, 88
#Fixed effects:
#              Estimate Std. Error t value
#(Intercept)  17.2681     3.5189   4.907
#Trial         0.9038     1.5572   0.580
#Correlation of Fixed Effects:
#(Intr)
#Trial -0.932
anova(reduceddurationi,duration)
#refitting model(s) with ML (instead of REML)
#  reduceddurationi: Dur ~ Trial + (1 | Focal)
#duration: Dur ~ Trial + (1 | Focal) + (1 | Interacting)
#                 Df    AIC    BIC  logLik deviance  Chisq Chi Df Pr(>Chisq)
#reduceddurationi  4 1113.2 1124.8 -552.59   1105.2                         
#duration          5 1114.2 1128.7 -552.10   1104.2 0.9795      1     0.3223
#Interacting removed loglik:
lrt6 <- pchisq(2*(logLik(duration)-logLik(reduceddurationi)),df=1,
               lower.tail=FALSE)/2
lrt6
#'log Lik.' 0.1551176 (df=5)


# 7)	Lines 215-216, 265-266 
#Test: Number of aggressive instigations against trial number (1-3)
##Model: Likelihood ratio test
#Result: χ21 = 6.777, p = 0.009 **
  
#  R Script: 
glm7<-glm(X.I~Trial,data=inds,family="poisson")
glm7.null<-glm(X.I~1,data=inds,family="poisson")
lrt7 <- anova(glm7,glm7.null,test="Chisq")
lrt7
#Results:
# Model 1: X.I ~ Trial
#Model 2: X.I ~ 1
#Resid. Df Resid. Dev Df Deviance Pr(>Chi)   
#1       370     407.64                        
#2       371     414.42 -1  -6.7767 0.009235 **


# 8)	Lines 216-222, 267-268
#Test: Instigated / experienced aggression in trials 2 & 3 against instigated / 
#   experienced aggression in trials 1 and 2 where appropriate, with focal ID 
#   included as a random effect
#Model: Generalised linear mixed-effects models (GLMM) + single-term deletions
#Result: All p > 0.08; full statistical results in Supplementary Table S2

#R Script: 
  glmm8 <- glmer(E3~I1*I2*E1*E2+(1|ID),family=binomial,data=agg)
summary(glmm8)
#Fixed effects:
#Estimate Std. Error z value Pr(>|z|)  
#(Intercept)   -0.0953     0.4371  -0.218   0.8274  
#I1             0.6549     0.7691   0.852   0.3945  
#I2            -1.3710     0.7915  -1.732   0.0832 .
#E1            -1.8506     1.1710  -1.580   0.1140  
#E2            -0.2614     0.6596  -0.396   0.6919  
#I1:I2          0.1183     1.2223   0.097   0.9229  
#I1:E1          1.2910     1.9341   0.668   0.5044  
#I2:E1          2.4006     1.5829   1.517   0.1294  
#I1:E2         -0.7037     1.2919  -0.545   0.5859  
#I2:E2         20.4608   788.7164   0.026   0.9793  
#E1:E2          1.5141     1.4489   1.045   0.2960  
#I1:I2:E1     -19.8971  1097.6763  -0.018   0.9855  
#I1:I2:E2       0.2095  1182.5813   0.000   0.9999  
#I1:E1:E2       0.1441     2.6092   0.055   0.9560  
#I2:E1:E2     -21.4904   788.7164  -0.027   0.9783  
#I1:I2:E1:E2   19.5694  1752.3291   0.011   0.9911


### Intrasexual Aggression- Mating Success ################


# (ii) Male intrasexual aggression and mating success 
# (Analyses 9-25)


# 9)	Lines 226-229, 272-273
#Test: Experiment-level aggression (0-3) against mating success (1/0)
#Model: Binary logistic regression
#Result: z1,95 = -0.514, p = 0.607

#R Script: 
  blr9 <- glm(Mated~IC, data = aggmat, family = "binomial")
summary(blr9)
#Results:
#            Estimate Std. Error z value Pr(>|z|)    
#(Intercept)   1.7853     0.4481   3.984 6.78e-05 ***
#IC           -0.1564     0.3041  -0.514    0.607


# 10)	Lines 226-229, 272-273 
#Test: Total instigations of aggression against mating success (1/0)
#Model: Binary logistic regression
#Result: z1,95 = -0.441, p = 0.660

#R Script: 
  blr10 <- glm(Mated~X.I, data = aggmat, family = "binomial")
summary(blr10)
#Results:
#Estimate Std. Error z value Pr(>|z|)    
#(Intercept)  1.73730    0.40678   4.271 1.95e-05 ***
#X.I         -0.08642    0.19614  -0.441     0.66


# 11)	Lines 229-230, 273-274 
#Test: Experiment-level aggression (0-3) against mating efficiency 
#Model: Spearman rank correlation coefficient
#Result: rs = 0.089, N = 96, p = 0.386

#R Script:
srcc11 <- cor.test(aggmat$F.,aggmat$IC,method='spearman')
srcc11
#Results:
#S = 134260, rho = 0.08939278, p-value = 0.3864


# 12)	Lines 229-230, 273-274 
#Test: Total instigations of aggression against mating efficiency
##Model: Spearman rank correlation coefficient 
#Result rs = 0.048, N = 96, p = 0.640

#R Script:
srcc12 <- cor.test(aggmat$F.,aggmat$X.I,method='spearman')
srcc12
#Results:
#S = 140322, rho = 0.04827882, p-value = 0.6404


# 13)	Lines 230-233, 275-276 
#Test: Total duration of instigated aggression against mating success (1/0)
#Model: Binary logistic regression
#Result: z95 = -0.079, p = 0.937

#R Script: 
  blr13 <- glm(Mated~TDur, data = aggmat, family = "binomial")
summary(blr13)
#Results:
#Estimate Std. Error z value Pr(>|z|)    
#(Intercept)  1.628065   0.362382   4.493 7.03e-06 ***
#TDur        -0.001033   0.013058  -0.079    0.937

# 14)	Lines 230-233, 275-277
#Test: Average duration of instigated aggression against mating success (1/0)
#Model: Binary logistic regression
#Result: z95 = 0.147, p = 0.883

#R Script: 
  blr14 <- glm(Mated~AvDur, data = aggmat, family = "binomial")
summary(blr14)
#Results:
#Estimate Std. Error z value Pr(>|z|)    
#(Intercept) 1.569686   0.382045   4.109 3.98e-05 ***
#AvDur       0.004421   0.030043   0.147    0.883


# 15)	Lines 230-233, 278 
#Test: Total duration of instigated aggression against mating efficiency
#Model: Spearman rank correlation coefficient
#Result: rs = 0.074, N = 96, p = 0.477

#R Script: 
srcc15 <- cor.test(aggmat$F.,aggmat$TDur,method='spearman')
srcc15
#Results:
#S = 136599, rho = 0.07352981, p-value = 0.4765


# 16)	Lines 2350-233, 278-279
#Test: Average duration of instigated aggression against mating efficiency
#Model: Spearman rank correlation coefficient
#Result: rs = 0.080, N = 96, p = 0.438

#R Script: 
srcc16 <- cor.test(aggmat$F.,aggmat$AvDur,method='spearman')
srcc16
#Results:
#S = 135630, rho = 0.08009709, p-value = 0.4379


# 17)	Lines 233-235, 282 
#Test: Experiment-level aggression (0-3) against mating success (1/0)
#Model: Binary logistic regression
#Result: z95 = -1.979, p = 0.048 *
  
#  R Script: 
  blr17 <- glm(Mated~EC, data = aggmat, family = "binomial")
summary(blr17)
#Results:
#Estimate Std. Error z value Pr(>|z|)    
#(Intercept)   2.3492     0.5044   4.658  3.2e-06 ***
#EC           -0.5958     0.3010  -1.979   0.0478 *


# 18)	Lines 233-235, 284 
#Test: Experiment-level aggression (0-3) against mating efficiency
#Model: General linear model
#Result: t95 = 2.466, p = 0.016 *
  
#  R Script: 
  glm18 <- glm(F.~EC, data = aggmat)
summary(glm18)
#Results:
#Estimate Std. Error t value Pr(>|t|)    
#(Intercept)  1.22845    0.09836  12.489   <2e-16 ***
#EC          -0.17241    0.06992  -2.466   0.0155 *


# 19)	Lines 233-235, 284 
#Test: Total experiences of aggression against mating efficiency
#Model: General linear model 
#Result: t95 = -2.473, p = 0.015 *
  
#  R Script: 
  glm19 <- glm(F.~X.E, data = aggmat)
summary(glm19)
#Results:  
#            Estimate Std. Error t value Pr(>|t|)    
#(Intercept)  1.20099    0.08992  13.356   <2e-16 ***
#X.E         -0.11164    0.04514  -2.473   0.0152 *


# 20)	Lines 233-235, 287 
#Test: Total experiences of aggression against mating success (1/0)
#Model: Binary logistic regression
#Result: z95 = -1.914, p = 0.056 .

#R Script: 
blr20 <- glm(Mated~X.E, data = aggmat, family = "binomial")
summary(blr20)
#Results:
#Estimate Std. Error z value Pr(>|z|)    
#(Intercept)   2.1763     0.4341   5.013 5.35e-07 ***
#X.E          -0.3447     0.1801  -1.914   0.0556 .


# 21)	Lines 233-235, 288 
#Test: Total experiences of aggression against mating efficiency
#Model: Spearman rank correlation coefficient
#Result: rs = -0.227, N = 96, p = 0.026

#R Script: 
srcc21 <- cor.test(aggmat$F.,aggmat$X.E,method='spearman')
srcc21
#Results:
#S = 180846, rho = -0.2265738, p-value = 0.02643


# 22)	Lines 233-235, 289-290 
#Test: Total duration of experienced aggression against mating success (1/0)
#Model: Binary logistic regression
#Result: z95  = -0.569, p = 0.569

#R Script: 
  blr22 <- glm(Mated~TDurE, data = aggmat, family = "binomial")
summary(blr22)
#Results:
#             Estimate Std. Error z value Pr(>|z|)    
#(Intercept)  1.745447   0.372464   4.686 2.78e-06 ***
#TDurE       -0.007194   0.012634  -0.569    0.569


# 23)	Lines 233-235, 289-290 
#Test: Average duration of experienced aggression against mating success (1/0)
#Model: Binary logistic regression
#Result: z95 = -0.596, p = 0.551

#R Script: 
  blr23 <- glm(Mated~AvDurE, data = aggmat, family = "binomial")
summary(blr23)
#Results:
#            Estimate Std. Error z value Pr(>|z|)    
#(Intercept)  1.75155    0.37248   4.702 2.57e-06 ***
#AvDurE      -0.02257    0.03785  -0.596    0.551


# 24)	Lines 233-235, 291 
#Test: Total duration of experienced aggression against mating efficiency
#Model: Spearman rank correlation coefficient
#Result: rs = -0.156, N = 96, p = 0.129

#R Script: 
srcc24 <- cor.test(aggmat$F.,aggmat$TDurE,method='spearman')
srcc24
#Results:
#S = 170471, rho = -0.156207, p-value = 0.0.1286


# 25)	Lines 233-235, 291-292 
##Test: Average duration of experienced aggression against mating efficiency
#Model: Spearman rank correlation coefficient
#Result: rs = -0.162, N = 96, p = 0.114

#R Script: 
srcc25 <- cor.test(aggmat$F.,aggmat$AvDurE,method='spearman')
srcc25
#Results:
#S = 171395, rho = -0.1624749, p-value = 0.1137


  
### Intersexual Aggression ##########


# (iii) Male-instigated intersexual aggression and mating success 
# (Analyses 26-33)

  
#  26)	Lines 239-243, 301 
#Test: Behavioural consistency of instigating aggression against intersexual 
#   aggression (1/0)
#Model: Binary logistic regression
#Result: t95 = 0.597, p = 0.551

#R Script: 
  blr26 <- glm(Aggb~IC, data = aggmat, family = "binomial")
summary(blr26)
#Results:
#            Estimate Std. Error z value Pr(>|z|)    
#(Intercept)  -1.9847     0.4784  -4.149 3.34e-05 ***
#IC            0.1909     0.3198   0.597    0.551


# 27)	Lines 239-243, 301-302 
#Test: Behavioural consistency of experiencing aggression against intersexual 
#   aggression (1/0)
#Model: Binary logistic regression
#Result: t95 = 1.832, p = 0.067

#R Script: 
  blr27 <- glm(Aggb~EC, data = aggmat, family = "binomial")
summary(blr27)
#Results:
#            Estimate Std. Error t value Pr(>|t|)
#(Intercept)  -2.4880     0.5327  -4.671    3e-06 ***
#EC            0.5770     0.3149   1.832   0.0669 .


# 28)	Lines 239-243, 302-303 
#Test: Total duration of aggression against intersexual aggression (1/0)
#Model: Binary logistic regression
#Result: t95 = -0.777, p = 0.437

#R Script: 
  blr28 <- glm(Aggb~TDur, data = aggmat, family = "binomial")
summary(blr28)
#Results:
#Estimate Std. Error t value Pr(>|t|)   
#(Intercept) -1.56598    0.37155  -4.215  2.5e-05 ***
#TDur        -0.01256    0.01615  -0.777    0.437


# 29)	Lines 239-243, 302-303 
#Test: Average duration of aggression against intersexual aggression (1/0)
#Model: Binary logistic regression
#Result: t95 = -1.018, p = 0.309

#R Script: 
  blr29 <- glm(Aggb~AvDur, data = aggmat, family = "binomial")
summary(blr29)
#Results:
#             Estimate Std. Error t value Pr(>|t|)   
#(Intercept) -1.46731    0.38953  -3.767 0.000165 ***
#AvDur       -0.03728    0.03661  -1.018 0.308514


# 30)	Lines 243-244, 305 
#Test: Intersexual aggression (1/0) against mating success (1/0)
#Model: Chi-square
#Result: χ21 = 40.156, N = 96, p < 0.001 ***
  
#  R Script: 
  table(aggmat$Mated, aggmat$Aggb)
cs30 <- chisq.test(aggmat$Mated, aggmat$Aggb)
cs30
#X-squared = 40.156, df = 1, p-value = 2.345e-10 ***


# 31)	Lines 244-245, 305-306 
#Test: Intersexual aggression (1/0) against mating efficiency
#Model: Wilcoxon rank-sum test
#Result: W = 979, p < 0.001 ***
  
#  R Script: 
wrst31 <- wilcox.test(aggmat$F.~aggmat$Aggb)
wrst31
#Results:
#W = 979, p-value = 9.253e-07 ***


# 32)	Lines 245-247, 307 
#Test: Intersexual aggression behavioural consistency  (0-3) against mating 
#   success (1/0)
#Model: Binary logistic regression
#Result: z95 = -4.432, p < 0.001 ***
  
#  R Script: 
  blr32 <- glm(Mated~Agg, data = aggmat, family = "binomial")
summary(blr32)
#Results:
#            Estimate Std. Error z value Pr(>|z|)    
#(Intercept)   2.7394     0.4613   5.938 2.89e-09 ***
#Agg          -3.6091     0.8144  -4.432 9.35e-06 ***


# 33)	Lines 245-247, 308 
#Test: Intersexual aggression behavioural consistency  (0-3) against mating 
#   efficiency
#Model: General linear model
#Result: t95 = -5.378, p < 0.001 ***
  
#  R Script: 
  glm33 <- glm(F.~Agg, data = aggmat)
summary(glm33)
#Results:
#Estimate Std. Error t value Pr(>|t|)    
#(Intercept)  1.15183    0.06021  19.129  < 2e-16 ***
#Agg         -0.52880    0.09833  -5.378 5.49e-07 ***


### Figures ######################

## List graph colours
colours <- c("#FFFFFF", "#D3D3D3", "#747474", "#000000")


### Figure_1 ###

# Cricket line drawing figure (no associated code)


### Figure_2 ###

f2 <- subset(figs,select = c("TrialsE", "AvMatSucE", "AvMatSucESEProp"))
f2 <- na.omit(f2)

fig_2 <- ggplot(data = f2, aes(x = TrialsE, y = AvMatSucE))+
  geom_col(col = "#000000",  fill = "#FFFFFF")+
  geom_errorbar(aes(ymin = AvMatSucE-AvMatSucESEProp, 
                    ymax = AvMatSucE+AvMatSucESEProp), width = 0.2)+
  theme_classic()+
  ylab("Proportion of males that mated")+
  xlab("Number of trials in which males experienced aggression")+
  scale_y_continuous(limits = c(0,1))


### Figure 3 ###

# Figure_3a

f3a <- subset(figs, select = c("AggFBin", "AvMatSucFBin", "AvMatSucFBinSEProp"))
f3a <- na.omit(f3a)
f3a$AggFBin <- as.character(f3a$AggFBin)

fig_3a <- ggplot(f3a,aes(AggFBin,AvMatSucFBin))+
  geom_col(col = "#000000", fill = "#FFFFFF", width = 0.5)+
  geom_errorbar(aes
                (ymin = AvMatSucFBin-AvMatSucFBinSEProp, 
                  ymax = AvMatSucFBin+AvMatSucFBinSEProp), width = 0.1)+
  theme_classic()+
  scale_fill_manual(values = (colours))+
  ylab("Proportion of males that mated")+
  xlab("Male-instigated intersexual aggression")


# Figure_3b

f3b <- subset(figs, select = c("AggFBin", "MatEfFBin1Prop", "MatEfFBin2Prop", 
                               "MatEfFBin3Prop", "NMFBinProp"))
f3b <- subset(figs, select = c("AggFBin", "MatEfFBin1Prop", "MatEfFBin2Prop", 
                              "MatEfFBin3Prop", "NMFBinProp"))
f3b <- na.omit(f3b)

f3b$AggFBin <- as.character(f3b$AggFBin)

f3b <- rename(f3b, `High Efficiency` = MatEfFBin1Prop, 
              `Medium Efficiency` = MatEfFBin2Prop, 
              `Low Efficiency` = MatEfFBin3Prop, 
              `Never Mated` = NMFBinProp)

f3b_long <- gather(f3b, Number_Males,Frequency,`High Efficiency`:`Never Mated`)
f3b_long$Number_Males <- factor(f3b_long$Number_Males, 
                                levels=c('High Efficiency', 
                                         'Medium Efficiency', 
                                         'Low Efficiency', 
                                         'Never Mated'))

fig_3b <- ggplot(f3b_long,aes(AggFBin,Frequency,fill = Number_Males))+
  geom_col(col = "#000000", width = 0.5)+
  theme_classic()+
  scale_fill_manual(values = (colours))+
  theme(legend.title = element_blank())+
  theme(legend.position = c(0.8, 0.7))+
  ylab("Proportion of males")+
  xlab("Male-instigated intersexual aggression")+
  scale_y_continuous(limits = c(0,1))


# Figure_3c

f3c <- subset(figs, select = c("AggF", "AvMatSucF", "AvMatSucFSEProp"))
f3c <- na.omit(f3c)

fig_3c <- ggplot(f3c,aes(AggF,AvMatSucF))+
  geom_col(col = "#000000", fill = "#FFFFFF")+
  geom_errorbar(aes(
    ymin = AvMatSucF-AvMatSucFSEProp, 
    ymax = AvMatSucF+AvMatSucFSEProp), width = 0.2)+
  theme_classic()+
  scale_fill_manual(values = (colours))+
  ylab("Proportion of males that mated")+
  xlab("Instances of male-instigated intersexual aggression")


# Figure_3d

f3d <- subset(figs, select = c("AggF", "MatEfF1Prop", "MatEfF2Prop", 
                               "MatEfF3Prop", "NMFProp"))
f3d <- na.omit(f3d)

f3d <- rename(f3d, `High Efficiency` = MatEfF1Prop, 
              `Medium Efficiency` = MatEfF2Prop, 
              `Low Efficiency` = MatEfF3Prop, 
              `Never Mated` = NMFProp)

f3d_long <- gather(f3d, Number_Males,Frequency,`High Efficiency`:`Never Mated`)
f3d_long$Number_Males <- factor(f3d_long$Number_Males, levels=c(
  'High Efficiency', 'Medium Efficiency', 'Low Efficiency', 'Never Mated'))

fig_3d <- ggplot(f3d_long,aes(AggF,Frequency,fill = Number_Males), width = 0.2)+
  geom_col(col = "#000000")+
  theme_classic()+
  scale_fill_manual(values=c("#FFFFFF", "#D3D3D3", "#747474", "#000000"))+
  ylab("Proportion of males")+
  xlab("Instances of male-instigated intersexual aggression")+
  theme(legend.title = element_blank())+
  theme(legend.position = c(0.8, 0.7))+
  scale_y_continuous(limits = c(0,1))

# Figure 3 composite: 

#1 x 2x2 vertical 
#(Fig. 5: Panel A (TL): fig_3a, Panel B (BL): fig_3b, 
#Panel C (TR): fig_3c, Panel D (BR): fig_3d)

# Key to above:
# TL = Top Left
# TR = Top Right
# BL = Bottom Left
# BR = Bottom Right


fig_3 <- grid.arrange(fig_3a,fig_3b, fig_3c, fig_3d, ncol = 2, nrow = 2)


### ALL FIGURES ###
fig_2
fig_3
